# Supplementary material for: A dihydrofuro[2,3-b] benzofuran derivative alleviates lipopolysaccharide induced acute lung injury via suppressing MAPK signaling
Source: Front Pharmacol. 2026 Apr 21;17:1763318. doi: 10.3389/fphar.2026.1763318 (PMC13139021; doi:10.3389/fphar.2026.1763318)
Supplement: Supplementary file 1 [file Table2.XLSX]

## Sheet: Sheet1
gene_id	gene_name	EntrezID	transcript_id	GO	KEGG	KO_ENTRY	EC	TF_Family	Description	trans_type	Reactome	FPKM.Ctrl_1	FPKM.Ctrl_2	FPKM.Ctrl_3	FPKM.LPS_1	FPKM.LPS_2	FPKM.LPS_3	FPKM.QFM_1	FPKM.QFM_2	FPKM.QFM_3	pval	qval	significant
ENSMUSG00000023991	Foxp4	74123	ENSMUST00000113265;ENSMUST00000097311;ENSMUST00000113263;ENSMUST00000113262;ENSMUST00000153752;ENSMUST00000137039;ENSMUST00000154108	GO:0000122(negative regulation of transcription by RNA polymerase II);GO:0000978(RNA polymerase II cis-regulatory region sequence-specific DNA binding);GO:0001227(DNA-binding transcription repressor activity, RNA polymerase II-specific);GO:0003677(DNA binding);GO:0003700(DNA-binding transcription factor activity);GO:0005515(protein binding);GO:0005634(nucleus);GO:0006355(regulation of DNA-templat…	NA	NA	NA	Fork_head	forkhead box P4 [Source:MGI Symbol;Acc:MGI:1921373]	protein_coding;retained_intron	NA	4.22889	4.45056	4.49429	21.0237	23.3204	20.7644	17.2738	17.8218	18.5795	0	0	yes
ENSMUSG00000002897	Il17ra	16172	ENSMUST00000002976;ENSMUST00000204239;ENSMUST00000204078	GO:0002250(adaptive immune response);GO:0002376(immune system process);GO:0005102(signaling receptor binding);GO:0005515(protein binding);GO:0005886(plasma membrane);GO:0006954(inflammatory response);GO:0009615(response to virus);GO:0016020(membrane);GO:0030163(protein catabolic process);GO:0030368(interleukin-17 receptor activity);GO:0032736(positive regulation of interleukin-13 production);GO:0…	04060(Cytokine-cytokine receptor interaction);04657(IL-17 signaling pathway);04936(Alcoholic liver disease);04936(Alcoholic liver disease)	NA	NA	NA	interleukin 17 receptor A [Source:MGI Symbol;Acc:MGI:107399]	protein_coding;retained_intron;protein_coding_CDS_not_defined	NA	4.18004	4.26948	4.14169	16.3508	15.4111	16.5668	9.30303	9.11669	9.23912	0	0	yes
ENSMUSG00000027435	Cd93	17064	ENSMUST00000099269	GO:0001849(complement component C1q complex binding);GO:0005509(calcium ion binding);GO:0005886(plasma membrane);GO:0007155(cell adhesion);GO:0009986(cell surface);GO:0016020(membrane);GO:0030246(carbohydrate binding);GO:0031410(cytoplasmic vesicle);GO:0098609(cell-cell adhesion)	NA	NA	NA	NA	CD93 antigen [Source:MGI Symbol;Acc:MGI:106664]	protein_coding	R-MMU-6798743(Exocytosis of secretory granule membrane proteins);R-MMU-6798747(Exocytosis of tertiary granule membrane proteins);R-MMU-6799350(Exocytosis of specific granule membrane proteins);R-MMU-6800426(Exocytosis of ficolin-rich granule membrane proteins)	114.018	115.572	111.399	9.32164	11.5378	11.0128	12.9777	14.1232	13.7661	0	0	yes
ENSMUSG00000032802	Srxn1	76650	ENSMUST00000041500;ENSMUST00000137751;ENSMUST00000128882	GO:0000166(nucleotide binding);GO:0005524(ATP binding);GO:0005829(cytosol);GO:0006979(response to oxidative stress);GO:0016209(antioxidant activity);GO:0016491(oxidoreductase activity);GO:0016667(oxidoreductase activity, acting on a sulfur group of donors);GO:0032542(sulfiredoxin activity);GO:0098869(cellular oxidant detoxification);GO:0098869(cellular oxidant detoxification)	NA	K12260	EC:1.8.98.2	NA	sulfiredoxin 1 homolog (S. cerevisiae) [Source:MGI Symbol;Acc:MGI:104971]	protein_coding;protein_coding_CDS_not_defined	R-MMU-9760094(SRXN1 reduces hyperoxidized PRDX1 dimer)	56.22	60.5021	58.5412	217.733	225.557	195.7	515.256	531.344	521.084	0	0	yes
ENSMUSG00000018920	Cxcl16	66102	ENSMUST00000019064;ENSMUST00000154475;ENSMUST00000126391	GO:0005041(low-density lipoprotein particle receptor activity);GO:0005044(scavenger receptor activity);GO:0005125(cytokine activity);GO:0005615(extracellular space);GO:0006898(receptor-mediated endocytosis);GO:0006935(chemotaxis);GO:0007165(signal transduction);GO:0008009(chemokine activity);GO:0010818(T cell chemotaxis);GO:0016020(membrane);GO:0030307(positive regulation of cell growth);GO:00303…	04060(Cytokine-cytokine receptor interaction);04062(Chemokine signaling pathway);04062(Chemokine signaling pathway)	NA	NA	NA	C-X-C motif chemokine ligand 16 [Source:MGI Symbol;Acc:MGI:1932682]	protein_coding;retained_intron;nonsense_mediated_decay	R-MMU-373358(Receptor CXCR6 binds CXCL16 ligand);R-MMU-380073(Liganded Gi-activating GPCR acts as a GEF for Gi);R-MMU-749454(The Ligand:GPCR:Gi complex dissociates);R-MMU-749456(Liganded Gi-activating GPCRs bind inactive heterotrimeric G-protein Gi)	25.8786	25.0026	27.4535	191.241	191.868	204.619	162.186	162.468	161.772	0	0	yes
ENSMUSG00000082292	Gm12250	631323	ENSMUST00000119467	NA	NA	NA	NA	NA	predicted gene 12250 [Source:MGI Symbol;Acc:MGI:3649299]	processed_pseudogene	NA	2.88318	1.86122	2.19744	103.035	88.727	97.3436	75.177	69.4652	70.4898	0	0	yes
ENSMUSG00000017002	Slpi	20568	ENSMUST00000109367;ENSMUST00000167427;ENSMUST00000165980	GO:0002376(immune system process);GO:0003677(DNA binding);GO:0003729(mRNA binding);GO:0004866(endopeptidase inhibitor activity);GO:0004867(serine-type endopeptidase inhibitor activity);GO:0005515(protein binding);GO:0005576(extracellular region);GO:0005615(extracellular space);GO:0005794(Golgi apparatus);GO:0006508(proteolysis);GO:0006955(immune response);GO:0008233(peptidase activity);GO:0019731…	NA	NA	NA	NA	secretory leukocyte peptidase inhibitor [Source:MGI Symbol;Acc:MGI:109297]	protein_coding	R-MMU-6798749(Exocytosis of specific granule lumen proteins)	15.778	15.1212	16.9845	318.287	325.419	273.565	511.684	518.266	526.346	0	0	yes
ENSMUSG00000064373	Selenop	20363	ENSMUST00000159216;ENSMUST00000082424;ENSMUST00000159247;ENSMUST00000160311;ENSMUST00000159158;ENSMUST00000160930	GO:0001887(selenium compound metabolic process);GO:0005515(protein binding);GO:0005576(extracellular region);GO:0005615(extracellular space);GO:0007420(brain development);GO:0007626(locomotory behavior);GO:0008430(selenium binding);GO:0009791(post-embryonic development);GO:0010269(response to selenium ion);GO:0019953(sexual reproduction);GO:0040008(regulation of growth);GO:0040008(regulation of g…	NA	NA	NA	NA	selenoprotein P [Source:MGI Symbol;Acc:MGI:894288]	protein_coding;retained_intron	R-MMU-481009(Exocytosis of platelet dense granule content)	61.1658	58.4872	56.234	9.35228	9.01046	8.98008	8.31476	8.12449	8.13157	0	0	yes
ENSMUSG00000053338	Tarm1	245126	ENSMUST00000203020;ENSMUST00000203821;ENSMUST00000065703	GO:0002250(adaptive immune response);GO:0002376(immune system process);GO:0005886(plasma membrane);GO:0016020(membrane);GO:0034987(immunoglobulin receptor binding);GO:0045087(innate immune response);GO:1900017(positive regulation of cytokine production involved in inflammatory response);GO:2000515(negative regulation of CD4-positive, alpha-beta T cell activation);GO:2000562(negative regulation of…	NA	NA	NA	NA	T cell-interacting, activating receptor on myeloid cells 1 [Source:MGI Symbol;Acc:MGI:2442280]	protein_coding	R-MMU-6798747(Exocytosis of tertiary granule membrane proteins);R-MMU-6799350(Exocytosis of specific granule membrane proteins)	0.0189052	0.0691069	0.0217248	84.1054	78.6276	79.5279	29.6932	28.8944	29.3437	0	0	yes
ENSMUSG00000027347	Rasgrp1	19419	ENSMUST00000102534;ENSMUST00000110898	GO:0000139(Golgi membrane);GO:0001934(positive regulation of protein phosphorylation);GO:0002437(inflammatory response to antigenic stimulus);GO:0005085(guanyl-nucleotide exchange factor activity);GO:0005509(calcium ion binding);GO:0005737(cytoplasm);GO:0005783(endoplasmic reticulum);GO:0005789(endoplasmic reticulum membrane);GO:0005794(Golgi apparatus);GO:0005829(cytosol);GO:0005886(plasma membr…	04010(MAPK signaling pathway);04014(Ras signaling pathway);04611(Platelet activation);04660(T cell receptor signaling pathway);05200(Pathways in cancer);05235(PD-L1 expression and PD-1 checkpoint pathway in cancer);05235(PD-L1 expression and PD-1 checkpoint pathway in cancer)	NA	NA	NA	RAS guanyl releasing protein 1 [Source:MGI Symbol;Acc:MGI:1314635]	protein_coding;retained_intron	R-MMU-1168636(p-RasGRP1,3:DAG cause RAS to exchange GDP for GTP);R-MMU-1169494(Rasgrp1 and Rasgrp3 are recruited to the membrane and phosphorylated);R-MMU-2730865(RasGRP interacts with DAG and Ca2+);R-MMU-354173(Activation of Rap1 by cytosolic GEFs);R-MMU-5672965(RAS GEFs promote RAS nucleotide exchange)	0.0958799	0.0635457	0.0199913	13.0993	13.33	13.9844	4.71442	4.50143	3.78027	0	0	yes
ENSMUSG00000018819	Lsp1	16985	ENSMUST00000018963;ENSMUST00000038946;ENSMUST00000105967;ENSMUST00000105968;ENSMUST00000105966;ENSMUST00000149521;ENSMUST00000128986;ENSMUST00000142408;ENSMUST00000132956;ENSMUST00000126149	GO:0003779(actin binding);GO:0005886(plasma membrane);GO:0006915(apoptotic process);GO:0006935(chemotaxis);GO:0006952(defense response);GO:0007010(cytoskeleton organization);GO:0007165(signal transduction);GO:0008092(cytoskeletal protein binding);GO:0016020(membrane);GO:0098761(cellular response to interleukin-7);GO:0098761(cellular response to interleukin-7)	04625(C-type lectin receptor signaling pathway);05152(Tuberculosis);05152(Tuberculosis)	NA	NA	NA	lymphocyte specific 1 [Source:MGI Symbol;Acc:MGI:96832]	protein_coding;retained_intron;protein_coding_CDS_not_defined	NA	33.8955	33.4857	31.5857	2.04142	2.14364	1.71435	1.33754	1.43189	1.21132	0	0	yes
ENSMUSG00000019302	Atp6v0a1	11975	ENSMUST00000092663;ENSMUST00000103110;ENSMUST00000154896;ENSMUST00000151554;ENSMUST00000127810;ENSMUST00000044721;ENSMUST00000139619;ENSMUST00000134919;ENSMUST00000139857	GO:0000220(vacuolar proton-transporting V-type ATPase, V0 domain);GO:0005515(protein binding);GO:0005737(cytoplasm);GO:0005794(Golgi apparatus);GO:0005829(cytosol);GO:0005886(plasma membrane);GO:0006811(ion transport);GO:0007035(vacuolar acidification);GO:0008021(synaptic vesicle);GO:0016020(membrane);GO:0016241(regulation of macroautophagy);GO:0016471(vacuolar proton-transporting V-type ATPase c…	00190(Oxidative phosphorylation);04142(Lysosome);04145(Phagosome);04721(Synaptic vesicle cycle);04966(Collecting duct acid secretion);05152(Tuberculosis);05165(Human papillomavirus infection);05323(Rheumatoid arthritis);05323(Rheumatoid arthritis)	NA	NA	NA	ATPase, H+ transporting, lysosomal V0 subunit A1 [Source:MGI Symbol;Acc:MGI:103286]	protein_coding;protein_coding_CDS_not_defined	R-MMU-1222516(Intraphagosomal pH is lowered to 5 by V-ATPase);R-MMU-5252133(ATP6AP1 binds V-ATPase);R-MMU-6798743(Exocytosis of secretory granule membrane proteins);R-MMU-6800426(Exocytosis of ficolin-rich granule membrane proteins);R-MMU-74723(Endosome acidification);R-MMU-917841(Acidification of Tf:TfR1 containing endosome)	79.7175	81.8329	80.2522	18.4641	21.6012	19.3225	14.75	15.3871	14.7612	0	0	yes
ENSMUSG00000000957	Mmp14	17387	ENSMUST00000089688;ENSMUST00000225641;ENSMUST00000197874;ENSMUST00000198679;ENSMUST00000196155;ENSMUST00000226710;ENSMUST00000197947	GO:0001501(skeletal system development);GO:0001503(ossification);GO:0001525(angiogenesis);GO:0001541(ovarian follicle development);GO:0001666(response to hypoxia);GO:0001935(endothelial cell proliferation);GO:0001958(endochondral ossification);GO:0004175(endopeptidase activity);GO:0004222(metalloendopeptidase activity);GO:0005178(integrin binding);GO:0005615(extracellular space);GO:0005634(nucleu…	04668(TNF signaling pathway);04912(GnRH signaling pathway);04928(Parathyroid hormone synthesis, secretion and action);04928(Parathyroid hormone synthesis, secretion and action)	K07763	EC:3.4.24.80	NA	matrix metallopeptidase 14 (membrane-inserted) [Source:MGI Symbol;Acc:MGI:101900]	protein_coding;nonsense_mediated_decay;retained_intron	R-MMU-1474210(Collagen type III degradation by MMP14);R-MMU-1592349(MMP14 (MT1-MMP) binds TIMP2);R-MMU-1602466(Activation of MT-MMPs by FURIN);R-MMU-1604350(MMP14:TIMP2 binds proMMP2);R-MMU-1604360(Initial activation of proMMP2 by MMP14);R-MMU-1604368(Autocatalytic activation of bound proMMP2);R-MMU-1604741(Initial activation of proMMP13 by MMP14 (MT1-MMP));R-MMU-1605825(MT-MMPs are sorted to the…	24.3081	24.4234	26.2042	145.117	142.593	138.424	90.3353	92.8109	90.6758	0	0	yes
ENSMUSG00000047810	Ccdc88b	78317	ENSMUST00000113440;ENSMUST00000236028;ENSMUST00000238099;ENSMUST00000237252	GO:0001819(positive regulation of cytokine production);GO:0005654(nucleoplasm);GO:0005737(cytoplasm);GO:0005783(endoplasmic reticulum);GO:0005794(Golgi apparatus);GO:0005813(centrosome);GO:0005815(microtubule organizing center);GO:0005829(cytosol);GO:0005856(cytoskeleton);GO:0008017(microtubule binding);GO:0016020(membrane);GO:0030705(cytoskeleton-dependent intracellular transport);GO:0031122(cyt…	NA	NA	NA	NA	coiled-coil domain containing 88B [Source:MGI Symbol;Acc:MGI:1925567]	protein_coding;retained_intron	NA	10.1782	9.44223	10.186	37.8907	39.2847	38.2987	30.2712	28.9934	29.2905	0	0	yes
ENSMUSG00000041827	Oasl1	231655	ENSMUST00000112143;ENSMUST00000031540;ENSMUST00000140159;ENSMUST00000152329;ENSMUST00000155274	GO:0002376(immune system process);GO:0003677(DNA binding);GO:0003723(RNA binding);GO:0003725(double-stranded RNA binding);GO:0005515(protein binding);GO:0005634(nucleus);GO:0005654(nucleoplasm);GO:0005730(nucleolus);GO:0005737(cytoplasm);GO:0005829(cytosol);GO:0009615(response to virus);GO:0016020(membrane);GO:0016779(nucleotidyltransferase activity);GO:0045071(negative regulation of viral genome…	05165(Human papillomavirus infection);05165(Human papillomavirus infection)	NA	NA	NA	2'-5' oligoadenylate synthetase-like 1 [Source:MGI Symbol;Acc:MGI:2180849]	protein_coding;protein_coding_CDS_not_defined;retained_intron	R-MMU-8985153(OASL binds DDX58)	2.77382	3.01593	2.91435	166.445	155.458	153.811	139.165	133.086	126.572	0	0	yes
ENSMUSG00000027737	Slc7a11	26570	ENSMUST00000029297;ENSMUST00000142932;ENSMUST00000193838	GO:0003333(amino acid transmembrane transport);GO:0005886(plasma membrane);GO:0006749(glutathione metabolic process);GO:0006865(amino acid transport);GO:0006979(response to oxidative stress);GO:0007420(brain development);GO:0008542(visual learning);GO:0009636(response to toxic substance);GO:0009986(cell surface);GO:0014070(response to organic cyclic compound);GO:0015179(L-amino acid transmembrane…	04216(Ferroptosis);04216(Ferroptosis)	NA	NA	NA	solute carrier family 7 (cationic amino acid transporter, y+ system), member 11 [Source:MGI Symbol;Acc:MGI:1347355]	protein_coding;retained_intron	R-MMU-375131(Basigin binds CD98 complex);R-MMU-378513(SLC7A11-mediated exchange of extracellular cysteine and cytosolic glutamate)	2.27769	1.94527	2.24214	37.0351	36.8403	34.916	57.6588	57.9012	59.7944	0	0	yes
ENSMUSG00000025473	Adam8	11501	ENSMUST00000026546;ENSMUST00000128332;ENSMUST00000156647;ENSMUST00000106069;ENSMUST00000132903;ENSMUST00000149915;ENSMUST00000173209;ENSMUST00000148670	GO:0000902(cell morphogenesis);GO:0001525(angiogenesis);GO:0002102(podosome);GO:0002523(leukocyte migration involved in inflammatory response);GO:0002675(positive regulation of acute inflammatory response);GO:0002693(positive regulation of cellular extravasation);GO:0004222(metalloendopeptidase activity);GO:0005178(integrin binding);GO:0005509(calcium ion binding);GO:0005515(protein binding);GO:0…	NA	K06540	EC:3.4.24.-	NA	a disintegrin and metallopeptidase domain 8 [Source:MGI Symbol;Acc:MGI:107825]	protein_coding;retained_intron;protein_coding_CDS_not_defined;nonsense_mediated_decay	R-MMU-3788061(Fibronectin degradation by ADAM8);R-MMU-6798747(Exocytosis of tertiary granule membrane proteins);R-MMU-6799350(Exocytosis of specific granule membrane proteins);R-MMU-6800426(Exocytosis of ficolin-rich granule membrane proteins)	74.802	75.8122	77.7875	11.1908	11.0164	11.1107	13.8196	15.7079	15.1678	0	0	yes
ENSMUSG00000115338	Pnp	18950	ENSMUST00000048615;ENSMUST00000228712;ENSMUST00000226871;ENSMUST00000228631	GO:0003824(catalytic activity);GO:0004731(purine-nucleoside phosphorylase activity);GO:0006139(nucleobase-containing compound metabolic process);GO:0006166(purine ribonucleoside salvage);GO:0009116(nucleoside metabolic process);GO:0016740(transferase activity);GO:0016757(glycosyltransferase activity);GO:0016763(pentosyltransferase activity);GO:0016763(pentosyltransferase activity)	00230(Purine metabolism);00760(Nicotinate and nicotinamide metabolism);00760(Nicotinate and nicotinamide metabolism)	K03783	EC:2.4.2.1	NA	purine-nucleoside phosphorylase [Source:MGI Symbol;Acc:MGI:97365]	protein_coding;retained_intron;protein_coding_CDS_not_defined	R-MMU-112033(PNP catalyzes the conversion of hypoxanthine and (deoxy)ribose to (deoxy)inosine);R-MMU-112034(PNP catalyzes the conversion of guanine and (deoxy)ribose to (deoxy)guanosine);R-MMU-6798748(Exocytosis of secretory granule lumen proteins);R-MMU-6800434(Exocytosis of ficolin-rich granule lumen proteins);R-MMU-74242(PNP catalyzes the conversion of (deoxy)inosine to hypoxanthine and (deoxy…	22.9193	22.1012	22.3013	117.023	113.471	122.894	90.2807	85.1976	83.2843	0	0	yes
ENSMUSG00000027580	Helz2	229003	ENSMUST00000108831;ENSMUST00000121484;ENSMUST00000149417;ENSMUST00000155049	GO:0000166(nucleotide binding);GO:0003677(DNA binding);GO:0003723(RNA binding);GO:0003724(RNA helicase activity);GO:0004386(helicase activity);GO:0004518(nuclease activity);GO:0004527(exonuclease activity);GO:0004540(ribonuclease activity);GO:0005524(ATP binding);GO:0005654(nucleoplasm);GO:0005737(cytoplasm);GO:0005829(cytosol);GO:0008859(exoribonuclease II activity);GO:0016787(hydrolase activity…	NA	K25165	EC:3.1.13.1;EC:5.6.2.6	NA	helicase with zinc finger 2, transcriptional coactivator [Source:MGI Symbol;Acc:MGI:2385169]	protein_coding;retained_intron	R-MMU-400143(Fatty acid ligands activate PPARA);R-MMU-556760(Pparg:Rxra heterodimer binds to fatty acids)	4.01384	4.21514	4.34056	30.0026	27.147	27.6648	23.1724	22.451	23.1333	0	0	yes
ENSMUSG00000031444	F10	14058,55795,83541	ENSMUST00000033821;ENSMUST00000063820;ENSMUST00000152034;ENSMUST00000128418;ENSMUST00000123768	GO:0004252(serine-type endopeptidase activity);GO:0005509(calcium ion binding);GO:0005543(phospholipid binding);GO:0005576(extracellular region);GO:0005615(extracellular space);GO:0006508(proteolysis);GO:0007596(blood coagulation);GO:0007599(hemostasis);GO:0008233(peptidase activity);GO:0008236(serine-type peptidase activity);GO:0016787(hydrolase activity);GO:0032008(positive regulation of TOR si…	04610(Complement and coagulation cascades);04610(Complement and coagulation cascades)	K01314	EC:3.4.21.6	NA	coagulation factor X [Source:MGI Symbol;Acc:MGI:103107]	protein_coding	R-MMU-140664(prothrombin -> activated thrombin (factor IIa) + thrombin activation peptide (prothrombinase catalyst));R-MMU-140686(factor Va + factor Xa -> Va:Xa complex (prothrombinase));R-MMU-140700(prothrombin -> activated thrombin (factor IIa) + thrombin activation peptide (Xa catalyst));R-MMU-140736(factor X -> factor Xa + factor X activation peptide (TF:F7a catalyst));R-MMU-140769(factor VII…	48.7799	44.8448	47.7826	452.215	434.939	472.205	340.243	343.325	348.249	0	0	yes
ENSMUSG00000020641	Rsad2	58185	ENSMUST00000020970;ENSMUST00000137792;ENSMUST00000142732	GO:0001503(ossification);GO:0001650(fibrillar center);GO:0002376(immune system process);GO:0003674(molecular_function);GO:0003824(catalytic activity);GO:0005515(protein binding);GO:0005739(mitochondrion);GO:0005741(mitochondrial outer membrane);GO:0005743(mitochondrial inner membrane);GO:0005783(endoplasmic reticulum);GO:0005789(endoplasmic reticulum membrane);GO:0005794(Golgi apparatus);GO:00058…	05160(Hepatitis C);05164(Influenza A);05164(Influenza A)	NA	NA	NA	radical S-adenosyl methionine domain containing 2 [Source:MGI Symbol;Acc:MGI:1929628]	protein_coding;nonsense_mediated_decay;protein_coding_CDS_not_defined	NA	3.81256	3.68749	4.11004	352.391	300.492	325.123	333.334	298.782	295.951	0	0	yes
ENSMUSG00000079499	6530402F18Rik	76220	ENSMUST00000155949;ENSMUST00000154682	NA	NA	NA	NA	NA	RIKEN cDNA 6530402F18 gene [Source:MGI Symbol;Acc:MGI:1923470]	lncRNA	NA	1.65873	1.53681	1.61193	17.3549	17.9884	17.4774	9.79126	9.74411	9.69866	0	0	yes
ENSMUSG00000095609	Anxa2r1		ENSMUST00000224147;ENSMUST00000225638;ENSMUST00000224713	GO:0038023(signaling receptor activity);GO:0038023(signaling receptor activity)	NA	NA	NA	NA	annexin A2 receptor 1 [Source:MGI Symbol;Acc:MGI:5434543]	retained_intron;protein_coding_CDS_not_defined;protein_coding	NA	2.87501	2.72202	2.84198	19.7074	18.3267	19.9524	16.2529	14.8419	16.2318	0	0	yes
ENSMUSG00000104713	Gbp6	100702	ENSMUST00000200045;ENSMUST00000199944;ENSMUST00000196520	GO:0002376(immune system process);GO:0003924(GTPase activity);GO:0005525(GTP binding);GO:0045087(innate immune response);GO:0071346(cellular response to interferon-gamma);GO:0071346(cellular response to interferon-gamma)	NA	NA	NA	NA	guanylate binding protein 6 [Source:MGI Symbol;Acc:MGI:2140937]	nonsense_mediated_decay;retained_intron;protein_coding	NA	0.750283	0.453431	0.630862	46.1432	37.8655	56.0508	30.0133	30.5312	30.2205	0	0	yes
ENSMUSG00000021025	Nfkbia	18035	ENSMUST00000021413;ENSMUST00000219869	GO:0005515(protein binding);GO:0005634(nucleus);GO:0005737(cytoplasm);GO:0005829(cytosol);GO:0005886(plasma membrane);GO:0006606(protein import into nucleus);GO:0007219(Notch signaling pathway);GO:0007249(I-kappaB kinase/NF-kappaB signaling);GO:0008139(nuclear localization sequence binding);GO:0010468(regulation of gene expression);GO:0010745(negative regulation of macrophage derived foam cell di…	04024(cAMP signaling pathway);04062(Chemokine signaling pathway);04064(NF-kappa B signaling pathway);04210(Apoptosis);04380(Osteoclast differentiation);04620(Toll-like receptor signaling pathway);04621(NOD-like receptor signaling pathway);04622(RIG-I-like receptor signaling pathway);04623(Cytosolic DNA-sensing pathway);04625(C-type lectin receptor signaling pathway);04657(IL-17 signaling pathway)…	NA	NA	NA	nuclear factor of kappa light polypeptide gene enhancer in B cells inhibitor, alpha [Source:MGI Symbol;Acc:MGI:104741]	protein_coding;retained_intron	R-MMU-1168638(Activated IKK phosphorylates I-kappaB);R-MMU-1168640(Ubiquitinated IkB is degraded);R-MMU-1168642(SCF with beta-TrCP1 or beta-TrCP2 binds NF-kappaB:phospho-IkB);R-MMU-1168643(SCF-beta-TrCP ubiquitinylates IkB);R-MMU-168140(Active IKK Complex phosphorylates NF-kappa-B inhibitor );R-MMU-193705(IKKbeta phosphorylates IkB causing NF-kB to dissociate);R-MMU-202541(p-S177,S181-IKKB:IKKA:p…	14.4703	13.2845	15.0515	170.675	170.898	166.499	142.037	138.608	140.606	0	0	yes
ENSMUSG00000024679	Ms4a6d	68774	ENSMUST00000025582;ENSMUST00000155669;ENSMUST00000125291;ENSMUST00000135351	GO:0016020(membrane);GO:0016020(membrane)	NA	NA	NA	NA	membrane-spanning 4-domains, subfamily A, member 6D [Source:MGI Symbol;Acc:MGI:1916024]	protein_coding;protein_coding_CDS_not_defined;retained_intron	NA	43.8787	42.6296	43.1612	694.678	650.774	692.966	628.508	583.496	586.948	0	0	yes
ENSMUSG00000021996	Esd	13885	ENSMUST00000022573;ENSMUST00000175887;ENSMUST00000176957;ENSMUST00000177137;ENSMUST00000176188;ENSMUST00000177445;ENSMUST00000175712;ENSMUST00000176726;ENSMUST00000177181;ENSMUST00000177283;ENSMUST00000176484	GO:0005737(cytoplasm);GO:0005829(cytosol);GO:0016787(hydrolase activity);GO:0016788(hydrolase activity, acting on ester bonds);GO:0018738(S-formylglutathione hydrolase activity);GO:0031410(cytoplasmic vesicle);GO:0042802(identical protein binding);GO:0046294(formaldehyde catabolic process);GO:0052689(carboxylic ester hydrolase activity);GO:1901575(organic substance catabolic process);GO:1901575(o…	NA	K01070	EC:3.1.2.12	NA	esterase D/formylglutathione hydrolase [Source:MGI Symbol;Acc:MGI:95421]	protein_coding;retained_intron;protein_coding_CDS_not_defined	R-MMU-5693724(ESD dimer hydrolyses S-FGSH to GSH)	140.217	133.823	136.328	469.433	461.545	459.491	541.509	540.488	528.168	0	0	yes
ENSMUSG00000068747	Sort1	20661	ENSMUST00000102632;ENSMUST00000135636;ENSMUST00000129755	GO:0001503(ossification);GO:0005515(protein binding);GO:0005634(nucleus);GO:0005764(lysosome);GO:0005765(lysosomal membrane);GO:0005768(endosome);GO:0005769(early endosome);GO:0005783(endoplasmic reticulum);GO:0005789(endoplasmic reticulum membrane);GO:0005794(Golgi apparatus);GO:0005829(cytosol);GO:0005886(plasma membrane);GO:0005905(clathrin-coated pit);GO:0006622(protein targeting to lysosome)…	04142(Lysosome);04722(Neurotrophin signaling pathway);04979(Cholesterol metabolism);04979(Cholesterol metabolism)	NA	NA	NA	sortilin 1 [Source:MGI Symbol;Acc:MGI:1338015]	protein_coding;retained_intron	R-MMU-421831(trans-Golgi Network Coat Assembly);R-MMU-421833(Vamp And trans-Golgi Network AP-1 Binding Coupled With Cargo Capture);R-MMU-421835(trans-Golgi Network Vesicle Scission);R-MMU-421836(trans-Golgi Network Derived Vesicle Uncoating)	21.0767	21.7368	20.7863	3.73604	4.42108	3.96833	6.75667	7.58556	6.55943	0	0	yes
ENSMUSG00000024675	Ms4a4c	64380	ENSMUST00000072729;ENSMUST00000153546;ENSMUST00000119366	GO:0003674(molecular_function);GO:0005794(Golgi apparatus);GO:0005886(plasma membrane);GO:0008150(biological_process);GO:0016020(membrane);GO:0016020(membrane)	NA	NA	NA	NA	membrane-spanning 4-domains, subfamily A, member 4C [Source:MGI Symbol;Acc:MGI:1927656]	protein_coding	NA	0.341939	0.273364	0.204379	232.751	197.114	240.232	89.136	76.6472	78.7475	0	0	yes
ENSMUSG00000091649	Phf11b	236451	ENSMUST00000166121	GO:0003674(molecular_function);GO:0005634(nucleus);GO:0005654(nucleoplasm);GO:0008150(biological_process);GO:0031965(nuclear membrane);GO:0046872(metal ion binding)	NA	NA	NA	NA	PHD finger protein 11B [Source:MGI Symbol;Acc:MGI:3645789]	protein_coding	NA	7.53618	6.29199	6.80319	102.496	93.2555	100.572	73.2554	62.5025	60.3986	0	0	yes
ENSMUSG00000068245	Phf11d	219132	ENSMUST00000095157;ENSMUST00000161754;ENSMUST00000161031;ENSMUST00000160425	GO:0003674(molecular_function);GO:0005634(nucleus);GO:0005654(nucleoplasm);GO:0008150(biological_process);GO:0031965(nuclear membrane);GO:0046872(metal ion binding);GO:0046872(metal ion binding)	NA	NA	NA	NA	PHD finger protein 11D [Source:MGI Symbol;Acc:MGI:1277133]	protein_coding;retained_intron	NA	2.1414	2.44246	2.13768	57.7481	49.5952	54.5474	51.0861	47.8662	46.235	0	0	yes
ENSMUSG00000090231	Cfb	14962	ENSMUST00000025229;ENSMUST00000128767;ENSMUST00000141295;ENSMUST00000176203;ENSMUST00000154526;ENSMUST00000153400;ENSMUST00000176332;ENSMUST00000133127	GO:0002376(immune system process);GO:0004252(serine-type endopeptidase activity);GO:0005576(extracellular region);GO:0005601(classical-complement-pathway C3/C5 convertase complex);GO:0006508(proteolysis);GO:0006956(complement activation);GO:0006957(complement activation, alternative pathway);GO:0006958(complement activation, classical pathway);GO:0008233(peptidase activity);GO:0008236(serine-type…	04610(Complement and coagulation cascades);05150(Staphylococcus aureus infection);05171(Coronavirus disease - COVID-19);05171(Coronavirus disease - COVID-19)	K01335	EC:3.4.21.47	NA	complement factor B [Source:MGI Symbol;Acc:MGI:105975]	protein_coding;nonsense_mediated_decay	R-MMU-166817(Cleavage of C3 by C3 convertases);R-MMU-173680(Activation of C5);R-MMU-173740(Factor B binds to C3(H2O));R-MMU-173745(Factor D cleaves C3(H2O)-bound Factor B);R-MMU-173754(Properdin stabilizes C3b:Bb bound to cell surfaces);R-MMU-174551(Formation of alternative pathway C5 convertase);R-MMU-183122(Factor D cleaves C3b-bound Factor B);R-MMU-183126(Factor B binds to surface-associated C…	13.4063	10.4566	14.6643	961.561	896.426	950.133	465.924	457.425	451.351	0	0	yes
ENSMUSG00000074785	Plxnc1	54712	ENSMUST00000099337;ENSMUST00000218839;ENSMUST00000180514;ENSMUST00000180573	GO:0002116(semaphorin receptor complex);GO:0005515(protein binding);GO:0007162(negative regulation of cell adhesion);GO:0008360(regulation of cell shape);GO:0016020(membrane);GO:0017154(semaphorin receptor activity);GO:0030334(regulation of cell migration);GO:0050772(positive regulation of axonogenesis);GO:0071526(semaphorin-plexin signaling pathway);GO:0150053(cerebellar climbing fiber to Purkin…	04360(Axon guidance);04360(Axon guidance)	NA	NA	NA	plexin C1 [Source:MGI Symbol;Acc:MGI:1890127]	protein_coding;protein_coding_CDS_not_defined;retained_intron	R-MMU-434989(SEMA7A binds to PLXNC1)	17.331	17.3196	16.9934	2.95688	3.10609	2.92592	3.35571	2.80325	2.81625	0	0	yes
ENSMUSG00000040466	Blvrb	233016	ENSMUST00000037399;ENSMUST00000108358;ENSMUST00000108357;ENSMUST00000153644;ENSMUST00000207799;ENSMUST00000133750	GO:0004074(biliverdin reductase (NAD(P)+) activity);GO:0005654(nucleoplasm);GO:0005737(cytoplasm);GO:0005829(cytosol);GO:0005886(plasma membrane);GO:0016491(oxidoreductase activity);GO:0035605(peptidyl-cysteine S-nitrosylase activity);GO:0042167(heme catabolic process);GO:0042602(riboflavin reductase (NADPH) activity);GO:0043195(terminal bouton);GO:0043231(intracellular membrane-bounded organelle…	00740(Riboflavin metabolism);00860(Porphyrin metabolism);00860(Porphyrin metabolism)	K05901	EC:1.3.1.24;EC:1.5.1.30	NA	biliverdin reductase B [Source:MGI Symbol;Acc:MGI:2385271]	protein_coding;protein_coding_CDS_not_defined;retained_intron	R-MMU-189384(BLVRA:Zn2+, BLVRB reduce BV to BIL)	41.7124	41.9927	41.8214	156.925	174.115	160.711	258.692	271.65	264.126	0	0	yes
ENSMUSG00000052688	Rab7b	226421	ENSMUST00000064679;ENSMUST00000064664;ENSMUST00000130848;ENSMUST00000129905;ENSMUST00000136247	GO:0000166(nucleotide binding);GO:0003924(GTPase activity);GO:0005525(GTP binding);GO:0005764(lysosome);GO:0005768(endosome);GO:0005770(late endosome);GO:0005794(Golgi apparatus);GO:0005802(trans-Golgi network);GO:0008333(endosome to lysosome transport);GO:0015031(protein transport);GO:0016020(membrane);GO:0030670(phagocytic vesicle membrane);GO:0031410(cytoplasmic vesicle);GO:0032755(positive re…	04137(Mitophagy - animal);04140(Autophagy - animal);04145(Phagosome);04148(Efferocytosis);05132(Salmonella infection);05146(Amoebiasis);05146(Amoebiasis)	NA	NA	NA	RAB7B, member RAS oncogene family [Source:MGI Symbol;Acc:MGI:2442295]	protein_coding;protein_coding_CDS_not_defined	R-MMU-8854329(TBC1D15 accelerates GTP hydrolysis by RAB7);R-MMU-8870466(RGGT:CHM binds RABs);R-MMU-8870469(RGGT geranylgeranylates RAB proteins);R-MMU-8877451(MON1:CCZ1 exchanges GTP for GDP on RAB7)	77.8964	76.3681	72.1322	20.5626	21.1848	19.8621	38.1401	39.2117	39.3237	0	0	yes
ENSMUSG00000021266	Wars1		ENSMUST00000109848;ENSMUST00000161410;ENSMUST00000161154;ENSMUST00000162748;ENSMUST00000162952;ENSMUST00000160974;ENSMUST00000160477	GO:0000166(nucleotide binding);GO:0001525(angiogenesis);GO:0003824(catalytic activity);GO:0004812(aminoacyl-tRNA ligase activity);GO:0004830(tryptophan-tRNA ligase activity);GO:0005524(ATP binding);GO:0005634(nucleus);GO:0005737(cytoplasm);GO:0005829(cytosol);GO:0006412(translation);GO:0006418(tRNA aminoacylation for protein translation);GO:0006436(tryptophanyl-tRNA aminoacylation);GO:0010628(pos…	00970(Aminoacyl-tRNA biosynthesis);00970(Aminoacyl-tRNA biosynthesis)	NA	NA	NA	tryptophanyl-tRNA synthetase1 [Source:MGI Symbol;Acc:MGI:104630]	protein_coding;nonsense_mediated_decay;retained_intron	NA	28.8422	27.596	27.4501	87.6639	86.6639	90.1084	64.3462	66.5972	64.7912	0	0	yes
ENSMUSG00000076441	Ass1	11898	ENSMUST00000102840;ENSMUST00000192802;ENSMUST00000126474;ENSMUST00000130195	GO:0000050(urea cycle);GO:0000052(citrulline metabolic process);GO:0000053(argininosuccinate metabolic process);GO:0000166(nucleotide binding);GO:0001822(kidney development);GO:0001889(liver development);GO:0004055(argininosuccinate synthase activity);GO:0005515(protein binding);GO:0005524(ATP binding);GO:0005654(nucleoplasm);GO:0005737(cytoplasm);GO:0005739(mitochondrion);GO:0005741(mitochondria…	00220(Arginine biosynthesis);00250(Alanine, aspartate and glutamate metabolism);05418(Fluid shear stress and atherosclerosis);05418(Fluid shear stress and atherosclerosis)	K01940	EC:6.3.4.5	NA	argininosuccinate synthetase 1 [Source:MGI Symbol;Acc:MGI:88090]	protein_coding;retained_intron	R-MMU-70577(ASS1 tetramer:NMRAL1 dimer:NADPH transforms L-Asp and L-Cit to ARSUA)	2.52627	2.42333	2.31589	64.4712	56.855	51.8162	67.4162	64.7355	70.7343	0	0	yes
ENSMUSG00000064267	Hvcn1	74096	ENSMUST00000072602;ENSMUST00000100747;ENSMUST00000143560;ENSMUST00000196187;ENSMUST00000145854	GO:0005216(ion channel activity);GO:0005886(plasma membrane);GO:0006811(ion transport);GO:0009268(response to pH);GO:0010043(response to zinc ion);GO:0016020(membrane);GO:0016324(apical plasma membrane);GO:0022843(voltage-gated cation channel activity);GO:0030171(voltage-gated proton channel activity);GO:0030670(phagocytic vesicle membrane);GO:0032930(positive regulation of superoxide anion gener…	NA	NA	NA	NA	hydrogen voltage-gated channel 1 [Source:MGI Symbol;Acc:MGI:1921346]	protein_coding	R-MMU-2534378(Hv1 Mediated H+ Permeability);R-MMU-6788999(HV1-mediated H+ transfer);R-MMU-6798743(Exocytosis of secretory granule membrane proteins);R-MMU-6799350(Exocytosis of specific granule membrane proteins)	141.784	144.478	147.796	419.799	419.379	399.273	483.69	483.756	502.831	0	0	yes
ENSMUSG00000024659	Anxa1	16952	ENSMUST00000025561;ENSMUST00000171423;ENSMUST00000235280;ENSMUST00000164587;ENSMUST00000163902;ENSMUST00000167668;ENSMUST00000168020;ENSMUST00000165518	GO:0001533(cornified envelope);GO:0001780(neutrophil homeostasis);GO:0001891(phagocytic cup);GO:0002250(adaptive immune response);GO:0002376(immune system process);GO:0002548(monocyte chemotaxis);GO:0002685(regulation of leukocyte migration);GO:0003697(single-stranded DNA binding);GO:0003727(single-stranded RNA binding);GO:0004859(phospholipase inhibitor activity);GO:0005509(calcium ion binding);…	NA	NA	NA	NA	annexin A1 [Source:MGI Symbol;Acc:MGI:96819]	protein_coding;nonsense_mediated_decay;protein_coding_CDS_not_defined;retained_intron	R-MMU-379048(Liganded Gq/11-activating GPCRs act as GEFs for Gq/11);R-MMU-380073(Liganded Gi-activating GPCR acts as a GEF for Gi);R-MMU-391913(FPR2 binds FPR2 ligands);R-MMU-444476(FPRL2 receptor binds a wide range of ligands);R-MMU-5332993(Cav3:Trim72:Dysf binds Anxas);R-MMU-749448(Liganded Gq-activating GPCRs bind inactive heterotrimeric Gq);R-MMU-749452(The Ligand:GPCR:Gq complex dissociates)…	362.801	352.176	322.037	41.6434	45.3558	40.9368	40.5832	42.0285	39.0464	0	0	yes
ENSMUSG00000062515	Fabp4	11770	ENSMUST00000029041;ENSMUST00000191757	GO:0005324(long-chain fatty acid transporter activity);GO:0005504(fatty acid binding);GO:0005634(nucleus);GO:0005654(nucleoplasm);GO:0005737(cytoplasm);GO:0005829(cytosol);GO:0006631(fatty acid metabolic process);GO:0008284(positive regulation of cell population proliferation);GO:0008289(lipid binding);GO:0009617(response to bacterium);GO:0015908(fatty acid transport);GO:0015909(long-chain fatty …	03320(PPAR signaling pathway);04923(Regulation of lipolysis in adipocytes);04923(Regulation of lipolysis in adipocytes)	NA	NA	NA	fatty acid binding protein 4, adipocyte [Source:MGI Symbol;Acc:MGI:88038]	protein_coding;retained_intron	R-MMU-5334794(FABPs bind LCFAs);R-MMU-556760(Pparg:Rxra heterodimer binds to fatty acids);R-MMU-9843897(Pparg:Rxra heterodimer binds target gene loci);R-MMU-9843904(Fabp4 gene transcription is stimulated by Pparg:Rxra and Mll4,(Mll3) complex);R-MMU-9856206(Mll4-ASCOM,(Mll3-ASCOM) complex is recruited to activated Pparg:Rxra complex at target adipogenic gene loci);R-MMU-9856368(Kmt2d,(Kmt2c) monom…	38.0917	36.216	36.7035	4.053	4.39321	3.83135	6.93084	6.86681	6.8352	0	0	yes
ENSMUSG00000036636	Clcn7	26373	ENSMUST00000160961;ENSMUST00000162862;ENSMUST00000040729;ENSMUST00000233633;ENSMUST00000159426;ENSMUST00000162722	GO:0000166(nucleotide binding);GO:0005247(voltage-gated chloride channel activity);GO:0005515(protein binding);GO:0005524(ATP binding);GO:0005764(lysosome);GO:0005765(lysosomal membrane);GO:0006811(ion transport);GO:0006821(chloride transport);GO:0009268(response to pH);GO:0015108(chloride transmembrane transporter activity);GO:0015297(antiporter activity);GO:0016020(membrane);GO:0030321(transepi…	NA	NA	NA	NA	chloride channel, voltage-sensitive 7 [Source:MGI Symbol;Acc:MGI:1347048]	protein_coding;nonsense_mediated_decay;retained_intron	R-MMU-2730959(CLCN7:OSTM1 exchanges Cl- for H+)	85.7446	87.4027	85.2463	283.146	294.842	279.854	218.573	230.945	223.555	0	0	yes
ENSMUSG00000040751	Lat2	56743	ENSMUST00000077636;ENSMUST00000036362;ENSMUST00000200998;ENSMUST00000200737;ENSMUST00000202746;ENSMUST00000201632;ENSMUST00000201832;ENSMUST00000202461;ENSMUST00000200945;ENSMUST00000202085	GO:0002250(adaptive immune response);GO:0002376(immune system process);GO:0002764(immune response-regulating signaling pathway);GO:0005886(plasma membrane);GO:0016020(membrane);GO:0019722(calcium-mediated signaling);GO:0035556(intracellular signal transduction);GO:0042113(B cell activation);GO:0042169(SH2 domain binding);GO:0043303(mast cell degranulation);GO:0045121(membrane raft);GO:0050853(B c…	04650(Natural killer cell mediated cytotoxicity);04650(Natural killer cell mediated cytotoxicity)	NA	NA	NA	linker for activation of T cells family, member 2 [Source:MGI Symbol;Acc:MGI:1926479]	protein_coding;nonsense_mediated_decay;retained_intron;protein_coding_CDS_not_defined	R-MMU-2730837(Recruitment of GRB2:SOS to p-10Y-NTAL);R-MMU-2730842(PI3K associates with phosphorylated GAB2);R-MMU-2730870(Phosphorylation of PIP2 to PIP3 by PI3K);R-MMU-2730884(Phosphorylation of NTAL by p-SYK/Lyn)	181.473	184.62	177.432	51.2239	55.2247	51.5922	75.8586	77.8615	75.9754	0	0	yes
ENSMUSG00000024661	Fth1	14319	ENSMUST00000235129;ENSMUST00000237316;ENSMUST00000025563;ENSMUST00000237465;ENSMUST00000235196;ENSMUST00000235407;ENSMUST00000236403;ENSMUST00000235747;ENSMUST00000236195	GO:0004322(ferroxidase activity);GO:0005506(iron ion binding);GO:0005576(extracellular region);GO:0005737(cytoplasm);GO:0005739(mitochondrion);GO:0006826(iron ion transport);GO:0006879(cellular iron ion homeostasis);GO:0006880(intracellular sequestering of iron ion);GO:0006955(immune response);GO:0008198(ferrous iron binding);GO:0008199(ferric iron binding);GO:0008285(negative regulation of cell …	00860(Porphyrin metabolism);04216(Ferroptosis);04217(Necroptosis);04978(Mineral absorption);04978(Mineral absorption)	K00522	EC:1.16.3.1	NA	ferritin heavy polypeptide 1 [Source:MGI Symbol;Acc:MGI:95588]	retained_intron;protein_coding	R-MMU-1562626(Ferritin Complex oxidises 4Fe2+ to Fe(3+)O(OH));R-MMU-2187267(Scara5 binds ligands);R-MMU-2507848(Endocytosis of Scara5:Ferritin);R-MMU-434362(Recruitment Of Cytoplasmic Proteins To Vesicles);R-MMU-6798745(Exocytosis of tertiary granule lumen proteins);R-MMU-6800434(Exocytosis of ficolin-rich granule lumen proteins)	4564.99	4668.84	4615.75	7681.1	7930.31	7954.04	7918.25	8365.78	7962.34	0	0	yes
ENSMUSG00000027962	Vcam1	22329	ENSMUST00000029574;ENSMUST00000196449;ENSMUST00000197031;ENSMUST00000196309	GO:0001666(response to hypoxia);GO:0002102(podosome);GO:0002544(chronic inflammatory response);GO:0005178(integrin binding);GO:0005576(extracellular region);GO:0005615(extracellular space);GO:0005769(early endosome);GO:0005783(endoplasmic reticulum);GO:0005794(Golgi apparatus);GO:0005886(plasma membrane);GO:0005902(microvillus);GO:0006954(inflammatory response);GO:0007155(cell adhesion);GO:000715…	04064(NF-kappa B signaling pathway);04514(Cell adhesion molecules);04668(TNF signaling pathway);04670(Leukocyte transendothelial migration);04933(AGE-RAGE signaling pathway in diabetic complications);05143(African trypanosomiasis);05144(Malaria);05417(Lipid and atherosclerosis);05418(Fluid shear stress and atherosclerosis);05418(Fluid shear stress and atherosclerosis)	NA	NA	NA	vascular cell adhesion molecule 1 [Source:MGI Symbol;Acc:MGI:98926]	protein_coding;retained_intron	R-MMU-198941(VCAM1 binds Integrin alpha4beta1);R-MMU-265428(Interaction of integrin alpha9beta1 with VCAM1)	0.936752	0.838396	0.8565	7.31713	6.97512	6.52517	6.84639	7.23737	6.73443	0	0	yes
ENSMUSG00000052684	Jun	16476	ENSMUST00000107094;ENSMUST00000249436	GO:0000122(negative regulation of transcription by RNA polymerase II);GO:0000785(chromatin);GO:0000791(euchromatin);GO:0000976(transcription cis-regulatory region binding);GO:0000978(RNA polymerase II cis-regulatory region sequence-specific DNA binding);GO:0000981(DNA-binding transcription factor activity, RNA polymerase II-specific);GO:0001227(DNA-binding transcription repressor activity, RNA po…	04010(MAPK signaling pathway);04012(ErbB signaling pathway);04024(cAMP signaling pathway);04137(Mitophagy - animal);04210(Apoptosis);04310(Wnt signaling pathway);04380(Osteoclast differentiation);04510(Focal adhesion);04530(Tight junction);04620(Toll-like receptor signaling pathway);04621(NOD-like receptor signaling pathway);04625(C-type lectin receptor signaling pathway);04657(IL-17 signaling pa…	NA	NA	TF_bZIP	jun proto-oncogene [Source:MGI Symbol;Acc:MGI:96646]	protein_coding	R-MMU-168136(Activated JNKs phosphorylate c-JUN);R-MMU-168440(Formation of Activated Protein 1 (AP-1) complex. ATF2/c-JUN heterodimer. );R-MMU-450292(Formation of Activated Protein 1 (AP-1) complex. cFOS/c-JUN heterodimer. );R-MMU-5619435(Hoxb3 gene is transcribed);R-MMU-5619440(Mafb:Jun and Egr2 activate Hoxb3 expression);R-MMU-8868677(Cdk5:p25 phosphorylates Jun)	91.7979	93.793	92.424	38.4321	37.6168	38.0843	36.9266	38.9118	38.7865	0	0	yes
ENSMUSG00000075010	AW112010	107350	ENSMUST00000246271;ENSMUST00000238097;ENSMUST00000245765;ENSMUST00000246489;ENSMUST00000099676;ENSMUST00000245244;ENSMUST00000246161;ENSMUST00000245404;ENSMUST00000243198;ENSMUST00000245190	NA	NA	NA	NA	NA	expressed sequence AW112010 [Source:MGI Symbol;Acc:MGI:2147706]	lncRNA	NA	0.945813	0.903456	0.996555	118.365	103.42	134.076	55.2354	50.4436	46.9209	0	0	yes
ENSMUSG00000002985	Apoe	11816	ENSMUST00000174355;ENSMUST00000172808;ENSMUST00000207525;ENSMUST00000174064;ENSMUST00000173739;ENSMUST00000174144;ENSMUST00000172983;ENSMUST00000174710;ENSMUST00000003066;ENSMUST00000174191	GO:0001540(amyloid-beta binding);GO:0001937(negative regulation of endothelial cell proliferation);GO:0002021(response to dietary excess);GO:0005102(signaling receptor binding);GO:0005319(lipid transporter activity);GO:0005515(protein binding);GO:0005543(phospholipid binding);GO:0005576(extracellular region);GO:0005615(extracellular space);GO:0005635(nuclear envelope);GO:0005768(endosome);GO:0005…	04979(Cholesterol metabolism);05010(Alzheimer disease);05010(Alzheimer disease)	NA	NA	NA	apolipoprotein E [Source:MGI Symbol;Acc:MGI:88057]	protein_coding;retained_intron	R-MMU-174657(chylomicron remnant:apoE complex + LDLR => chylomicron remnant:apoE:LDLR complex);R-MMU-174660(nascent chylomicron + spherical HDL:apoC-II:apoC-III:apoE =>spherical HDL + chylomicron);R-MMU-174690(TG-depleted chylomicron + spherical HDL => chylomicron remnant + spherical HDL:apoA-I:apoA-II:apoA-IV:apoC-II:apoC-III);R-MMU-174706(chylomicron remnant:apoE:LDLR complex [plasma membrane] …	2726.01	2820.1	2856.28	1502.97	1531.03	1526.77	1505.9	1504.93	1537.82	0	0	yes
ENSMUSG00000029082	Bst1	12182,80055	ENSMUST00000101237;ENSMUST00000118126;ENSMUST00000126976;ENSMUST00000125838	GO:0001931(uropod);GO:0001952(regulation of cell-matrix adhesion);GO:0003953(NAD+ nucleosidase activity);GO:0005886(plasma membrane);GO:0008284(positive regulation of cell population proliferation);GO:0016020(membrane);GO:0016740(transferase activity);GO:0016787(hydrolase activity);GO:0032956(regulation of actin cytoskeleton organization);GO:0050135(NAD(P)+ nucleosidase activity);GO:0050727(regul…	00760(Nicotinate and nicotinamide metabolism);04970(Salivary secretion);04972(Pancreatic secretion);04972(Pancreatic secretion)	K18152	EC:2.4.99.20;EC:3.2.2.6	NA	bone marrow stromal cell antigen 1 [Source:MGI Symbol;Acc:MGI:105370]	protein_coding;retained_intron;nonsense_mediated_decay	R-MMU-6799350(Exocytosis of specific granule membrane proteins);R-MMU-8870346(BST1 hydrolyzes NAD+ to yield NAM and ADP-ribose);R-MMU-8940388(GPLD1 hydrolyses GPI-anchors from proteins)	13.316	13.7268	12.6792	69.4199	67.2389	64.4948	38.5134	39.1917	38.7126	0	0	yes
ENSMUSG00000026536	Ifi211	381308	ENSMUST00000009340	GO:0000122(negative regulation of transcription by RNA polymerase II);GO:0002218(activation of innate immune response);GO:0003690(double-stranded DNA binding);GO:0005634(nucleus);GO:0005654(nucleoplasm);GO:0005730(nucleolus);GO:0005737(cytoplasm);GO:0005829(cytosol);GO:0016607(nuclear speck);GO:0030224(monocyte differentiation);GO:0031625(ubiquitin protein ligase binding);GO:0032731(positive regu…	NA	NA	NA	NA	interferon activated gene 211 [Source:MGI Symbol;Acc:MGI:3041120]	protein_coding	R-MMU-6798751(Exocytosis of azurophil granule lumen proteins);R-MMU-6800434(Exocytosis of ficolin-rich granule lumen proteins)	11.437	9.64571	10.0149	201.011	189.057	196.136	149.477	135.109	133.701	0	0	yes
ENSMUSG00000028136	Snx27	76742	ENSMUST00000029783;ENSMUST00000107283;ENSMUST00000198902;ENSMUST00000196675;ENSMUST00000200642;ENSMUST00000199462;ENSMUST00000198426;ENSMUST00000196251	GO:0001772(immunological synapse);GO:0005515(protein binding);GO:0005737(cytoplasm);GO:0005768(endosome);GO:0005769(early endosome);GO:0005829(cytosol);GO:0006886(intracellular protein transport);GO:0007165(signal transduction);GO:0008289(lipid binding);GO:0008333(endosome to lysosome transport);GO:0015031(protein transport);GO:0016020(membrane);GO:0016192(vesicle-mediated transport);GO:0016197(e…	NA	NA	NA	NA	sorting nexin family member 27 [Source:MGI Symbol;Acc:MGI:1923992]	protein_coding;protein_coding_CDS_not_defined;nonsense_mediated_decay	NA	62.2245	58.3089	60.7357	20.5642	20.0278	19.2386	18.2329	17.6177	17.7265	0	0	yes
ENSMUSG00000038181	Chpf2	100910	ENSMUST00000121863;ENSMUST00000088295;ENSMUST00000198521;ENSMUST00000197933;ENSMUST00000197566	GO:0005794(Golgi apparatus);GO:0008376(acetylgalactosaminyltransferase activity);GO:0016020(membrane);GO:0016740(transferase activity);GO:0030206(chondroitin sulfate biosynthetic process);GO:0032580(Golgi cisterna membrane);GO:0047238(glucuronosyl-N-acetylgalactosaminyl-proteoglycan 4-beta-N-acetylgalactosaminyltransferase activity);GO:0050510(N-acetylgalactosaminyl-proteoglycan 3-beta-glucuronos…	00532(Glycosaminoglycan biosynthesis - chondroitin sulfate / dermatan sulfate);00532(Glycosaminoglycan biosynthesis - chondroitin sulfate / dermatan sulfate)	K03419	EC:2.4.1.226	NA	chondroitin polymerizing factor 2 [Source:MGI Symbol;Acc:MGI:1917522]	protein_coding;protein_coding_CDS_not_defined	R-MMU-1971491(CHPF,CHPF2,CHSY3 transfer GlcA to chondroitin)	15.451	15.047	16.0613	39.8593	39.6155	36.4838	58.3029	58.7126	62.1588	0	0	yes
ENSMUSG00000040483	Xaf1	327959	ENSMUST00000146233;ENSMUST00000142921;ENSMUST00000094041;ENSMUST00000140842;ENSMUST00000151440	GO:0005634(nucleus);GO:0005654(nucleoplasm);GO:0005737(cytoplasm);GO:0005739(mitochondrion);GO:0006915(apoptotic process);GO:0031333(negative regulation of protein-containing complex assembly);GO:0032480(negative regulation of type I interferon production);GO:0035456(response to interferon-beta);GO:0046872(metal ion binding);GO:0140313(molecular sequestering activity);GO:0140313(molecular sequest…	NA	NA	NA	NA	XIAP associated factor 1 [Source:MGI Symbol;Acc:MGI:3772572]	protein_coding;retained_intron;nonsense_mediated_decay	NA	1.31575	1.24404	1.2167	27.0913	26.4545	26.7065	24.8339	24.8993	25.0315	0	0	yes
ENSMUSG00000055413	H2-Q5	15016	ENSMUST00000174854;ENSMUST00000172979;ENSMUST00000116010	NA	NA	NA	NA	NA	histocompatibility 2, Q region locus 5 [Source:MGI Symbol;Acc:MGI:95934]	retained_intron;protein_coding_LoF;protein_coding_CDS_not_defined	NA	3.04101	3.16912	4.10393	43.5709	41.2856	41.2531	40.1129	37.745	41.0223	0	0	yes
ENSMUSG00000061232	H2-K1	14972	ENSMUST00000025181;ENSMUST00000172912;ENSMUST00000173075;ENSMUST00000238098;ENSMUST00000236757;ENSMUST00000235463;ENSMUST00000236469;ENSMUST00000236877;ENSMUST00000236740;ENSMUST00000173602;ENSMUST00000114311;ENSMUST00000172782;ENSMUST00000173317;ENSMUST00000087189;ENSMUST00000173543;ENSMUST00000238021	GO:0000139(Golgi membrane);GO:0001815(positive regulation of antibody-dependent cellular cytotoxicity);GO:0001913(T cell mediated cytotoxicity);GO:0001916(positive regulation of T cell mediated cytotoxicity);GO:0002250(adaptive immune response);GO:0002376(immune system process);GO:0002419(T cell mediated cytotoxicity directed against tumor cell target);GO:0002474(antigen processing and presentati…	04144(Endocytosis);04145(Phagosome);04218(Cellular senescence);04514(Cell adhesion molecules);04612(Antigen processing and presentation);04650(Natural killer cell mediated cytotoxicity);04940(Type I diabetes mellitus);05163(Human cytomegalovirus infection);05165(Human papillomavirus infection);05166(Human T-cell leukemia virus 1 infection);05167(Kaposi sarcoma-associated herpesvirus infection);05…	NA	NA	NA	histocompatibility 2, K1, K region [Source:MGI Symbol;Acc:MGI:95904]	protein_coding;retained_intron;protein_coding_CDS_not_defined	R-MMU-1236943(Loading of antigen peptide onto MHC class I molecule);R-MMU-1236954(Trimming of peptides by IRAP in endocytic vesicles);R-MMU-1236964(Translocation of peptide bound MHC class I complex to cell surface);R-MMU-1236965(Export of peptide loaded MHC class I complex to PM);R-MMU-198955(TCR complex interacts with peptide antigen-presenting MHC Class I);R-MMU-198958(KIR2DL2/3 interacting wi…	557.898	546.976	595.5	1345.97	1340.85	1326.05	1167.28	1145.93	1157.58	0	0	yes
ENSMUSG00000035164	Zc3h12c	244871	ENSMUST00000213645;ENSMUST00000165519	GO:0003729(mRNA binding);GO:0004518(nuclease activity);GO:0004519(endonuclease activity);GO:0004521(endoribonuclease activity);GO:0005634(nucleus);GO:0016787(hydrolase activity);GO:0036464(cytoplasmic ribonucleoprotein granule);GO:0046872(metal ion binding);GO:0046872(metal ion binding)	NA	K18668	EC:3.1.-.-	NA	zinc finger CCCH type containing 12C [Source:MGI Symbol;Acc:MGI:3026959]	protein_coding	NA	1.43671	1.33064	1.4107	11.8226	11.0836	10.2987	10.3167	10.7285	10.6741	0	0	yes
ENSMUSG00000073409	H2-Q6	110557	ENSMUST00000174699;ENSMUST00000113879	GO:0000139(Golgi membrane);GO:0001815(positive regulation of antibody-dependent cellular cytotoxicity);GO:0001913(T cell mediated cytotoxicity);GO:0001916(positive regulation of T cell mediated cytotoxicity);GO:0002250(adaptive immune response);GO:0002376(immune system process);GO:0002419(T cell mediated cytotoxicity directed against tumor cell target);GO:0002474(antigen processing and presentati…	04144(Endocytosis);04145(Phagosome);04218(Cellular senescence);04514(Cell adhesion molecules);04612(Antigen processing and presentation);04940(Type I diabetes mellitus);05163(Human cytomegalovirus infection);05165(Human papillomavirus infection);05166(Human T-cell leukemia virus 1 infection);05167(Kaposi sarcoma-associated herpesvirus infection);05168(Herpes simplex virus 1 infection);05169(Epste…	NA	NA	NA	histocompatibility 2, Q region locus 6 [Source:MGI Symbol;Acc:MGI:95935]	protein_coding	R-MMU-1236943(Loading of antigen peptide onto MHC class I molecule);R-MMU-1236954(Trimming of peptides by IRAP in endocytic vesicles);R-MMU-1236964(Translocation of peptide bound MHC class I complex to cell surface);R-MMU-1236965(Export of peptide loaded MHC class I complex to PM);R-MMU-198955(TCR complex interacts with peptide antigen-presenting MHC Class I);R-MMU-198958(KIR2DL2/3 interacting wi…	4.76091	4.23514	6.03332	107.923	98.9509	114.539	98.5585	93.2307	93.5008	0	0	yes
ENSMUSG00000037405	Icam1	15894	ENSMUST00000086399;ENSMUST00000215003	GO:0001772(immunological synapse);GO:0002291(T cell activation via T cell receptor contact with antigen bound to MHC molecule on antigen presenting cell);GO:0002438(acute inflammatory response to antigenic stimulus);GO:0002457(T cell antigen processing and presentation);GO:0002693(positive regulation of cellular extravasation);GO:0005178(integrin binding);GO:0005615(extracellular space);GO:000715…	04064(NF-kappa B signaling pathway);04514(Cell adhesion molecules);04650(Natural killer cell mediated cytotoxicity);04668(TNF signaling pathway);04670(Leukocyte transendothelial migration);04933(AGE-RAGE signaling pathway in diabetic complications);05143(African trypanosomiasis);05144(Malaria);05150(Staphylococcus aureus infection);05164(Influenza A);05166(Human T-cell leukemia virus 1 infection)…	NA	NA	NA	intercellular adhesion molecule 1 [Source:MGI Symbol;Acc:MGI:96392]	protein_coding;retained_intron	R-MMU-199050(ICAM1-5 bind Integrin alphaLbeta2 (LFA-1))	8.30468	8.60137	8.46638	128.766	129.271	134.769	89.94	91.4946	89.5775	0	0	yes
ENSMUSG00000001020	S100a4	20198	ENSMUST00000001046;ENSMUST00000142476	GO:0003779(actin binding);GO:0005509(calcium ion binding);GO:0005515(protein binding);GO:0005576(extracellular region);GO:0005615(extracellular space);GO:0005634(nucleus);GO:0005654(nucleoplasm);GO:0005737(cytoplasm);GO:0005829(cytosol);GO:0042056(chemoattractant activity);GO:0042802(identical protein binding);GO:0043123(positive regulation of I-kappaB kinase/NF-kappaB signaling);GO:0046872(metal…	NA	NA	NA	NA	S100 calcium binding protein A4 [Source:MGI Symbol;Acc:MGI:1330282]	protein_coding	NA	87.0788	90.4014	97.4388	16.8735	16.536	16.9357	10.1405	11.6764	12.0041	0	0	yes
ENSMUSG00000046879	Irgm1	15944	ENSMUST00000049519;ENSMUST00000097271;ENSMUST00000147151	GO:0000045(autophagosome assembly);GO:0000139(Golgi membrane);GO:0000166(nucleotide binding);GO:0000421(autophagosome membrane);GO:0001891(phagocytic cup);GO:0001934(positive regulation of protein phosphorylation);GO:0002376(immune system process);GO:0003924(GTPase activity);GO:0003925(G protein activity);GO:0005525(GTP binding);GO:0005547(phosphatidylinositol-3,4,5-trisphosphate binding);GO:0005…	04621(NOD-like receptor signaling pathway);05145(Toxoplasmosis);05145(Toxoplasmosis)	K14139	EC:3.6.5.-	NA	immunity-related GTPase family M member 1 [Source:MGI Symbol;Acc:MGI:107567]	protein_coding;protein_coding_CDS_not_defined	NA	10.1267	8.27544	8.7812	59.7221	55.9629	59.0424	50.8932	49.5776	45.7689	0	0	yes
ENSMUSG00000017466	Timp2	21858	ENSMUST00000017610;ENSMUST00000155707	GO:0002020(protease binding);GO:0004857(enzyme inhibitor activity);GO:0005515(protein binding);GO:0008191(metalloendopeptidase inhibitor activity);GO:0008270(zinc ion binding);GO:0030414(peptidase inhibitor activity);GO:0046872(metal ion binding);GO:0140678(molecular function inhibitor activity);GO:0140678(molecular function inhibitor activity)	NA	NA	NA	NA	tissue inhibitor of metalloproteinase 2 [Source:MGI Symbol;Acc:MGI:98753]	protein_coding	R-MMU-1592349(MMP14 (MT1-MMP) binds TIMP2);R-MMU-1604350(MMP14:TIMP2 binds proMMP2);R-MMU-1604360(Initial activation of proMMP2 by MMP14);R-MMU-1604368(Autocatalytic activation of bound proMMP2);R-MMU-6798745(Exocytosis of tertiary granule lumen proteins);R-MMU-6798749(Exocytosis of specific granule lumen proteins);R-MMU-6800434(Exocytosis of ficolin-rich granule lumen proteins);R-MMU-9839367(TGF…	151.669	152.776	151.084	34.4287	34.1233	33.8204	31.1842	31.5823	32.6928	0	0	yes
ENSMUSG00000034855	Cxcl10	15945	ENSMUST00000038816;ENSMUST00000118006;ENSMUST00000201176;ENSMUST00000138169	GO:0002690(positive regulation of leukocyte chemotaxis);GO:0005125(cytokine activity);GO:0005576(extracellular region);GO:0005615(extracellular space);GO:0006935(chemotaxis);GO:0006952(defense response);GO:0006954(inflammatory response);GO:0006955(immune response);GO:0007165(signal transduction);GO:0007186(G protein-coupled receptor signaling pathway);GO:0007189(adenylate cyclase-activating G pro…	04060(Cytokine-cytokine receptor interaction);04061(Viral protein interaction with cytokine and cytokine receptor);04062(Chemokine signaling pathway);04620(Toll-like receptor signaling pathway);04622(RIG-I-like receptor signaling pathway);04623(Cytosolic DNA-sensing pathway);04657(IL-17 signaling pathway);04668(TNF signaling pathway);05160(Hepatitis C);05164(Influenza A);05169(Epstein-Barr virus …	NA	NA	NA	C-X-C motif chemokine ligand 10 [Source:MGI Symbol;Acc:MGI:1352450]	protein_coding;retained_intron	R-MMU-374248(Receptor CXCR3 binds ligands CXCL9 to 11);R-MMU-380073(Liganded Gi-activating GPCR acts as a GEF for Gi);R-MMU-749454(The Ligand:GPCR:Gi complex dissociates);R-MMU-749456(Liganded Gi-activating GPCRs bind inactive heterotrimeric G-protein Gi)	1.02569	0.979142	0.801377	124.682	98.1	118.974	83.1695	77.7994	79.7927	0	0	yes
ENSMUSG00000015340	Cybb	13058	ENSMUST00000015484;ENSMUST00000154503;ENSMUST00000131591	GO:0005515(protein binding);GO:0005635(nuclear envelope);GO:0005737(cytoplasm);GO:0005739(mitochondrion);GO:0005886(plasma membrane);GO:0006801(superoxide metabolic process);GO:0006811(ion transport);GO:0006952(defense response);GO:0006954(inflammatory response);GO:0007584(response to nutrient);GO:0009055(electron transfer activity);GO:0009410(response to xenobiotic stimulus);GO:0016020(membrane)…	04066(HIF-1 signaling pathway);04145(Phagosome);04216(Ferroptosis);04217(Necroptosis);04613(Neutrophil extracellular trap formation);04621(NOD-like receptor signaling pathway);04670(Leukocyte transendothelial migration);04933(AGE-RAGE signaling pathway in diabetic complications);05010(Alzheimer disease);05020(Prion disease);05022(Pathways of neurodegeneration - multiple diseases);05140(Leishmania…	K21421	EC:1.-.-.-	NA	cytochrome b-245, beta polypeptide [Source:MGI Symbol;Acc:MGI:88574]	protein_coding;retained_intron	R-MMU-1222376(NOX2 generates superoxide from oxygen);R-MMU-1236967(Alkalization of the phagosomal lumen by NOX2);R-MMU-5218827(NADPH oxidase 2 (NOX2) complex binds RAC1);R-MMU-5218841(NADPH oxidase 2 generates superoxide from oxygen);R-MMU-5668605(RAC2:GTP binds NOX2 complex);R-MMU-5668629(Production of phagocyte oxygen radicals by NOX2 complex bound to RAC2:GTP);R-MMU-6789092(NOX2 generates supe…	93.4457	80.1175	89.1117	670.272	638.323	647.394	619.864	615.006	607.455	0	0	yes
ENSMUSG00000063268	Parp10	671535	ENSMUST00000165738;ENSMUST00000166151;ENSMUST00000075689;ENSMUST00000170226;ENSMUST00000170851;ENSMUST00000169255	GO:0003714(transcription corepressor activity);GO:0003950(NAD+ ADP-ribosyltransferase activity);GO:0005634(nucleus);GO:0005730(nucleolus);GO:0005737(cytoplasm);GO:0005794(Golgi apparatus);GO:0005829(cytosol);GO:0006281(DNA repair);GO:0006325(chromatin organization);GO:0006974(cellular response to DNA damage stimulus);GO:0010629(negative regulation of gene expression);GO:0016740(transferase activi…	NA	K15261	EC:2.4.2.30	NA	poly (ADP-ribose) polymerase family, member 10 [Source:MGI Symbol;Acc:MGI:3712326]	protein_coding;retained_intron;nonsense_mediated_decay;protein_coding_CDS_not_defined	R-MMU-8938073(PARPs transfer ADP-D-ribose to proteins (poly(ADP-ribosyl)ation))	6.30429	6.05208	6.4582	38.3736	35.8313	38.1281	36.8894	35.3937	35.8656	0	0	yes
ENSMUSG00000037411	Serpine1	18787	ENSMUST00000041388;ENSMUST00000199832	GO:0001525(angiogenesis);GO:0002020(protease binding);GO:0004867(serine-type endopeptidase inhibitor activity);GO:0005102(signaling receptor binding);GO:0005576(extracellular region);GO:0005615(extracellular space);GO:0010757(negative regulation of plasminogen activation);GO:0014912(negative regulation of smooth muscle cell migration);GO:0030194(positive regulation of blood coagulation);GO:003033…	04066(HIF-1 signaling pathway);04115(p53 signaling pathway);04218(Cellular senescence);04371(Apelin signaling pathway);04390(Hippo signaling pathway);04610(Complement and coagulation cascades);04933(AGE-RAGE signaling pathway in diabetic complications);05142(Chagas disease);05142(Chagas disease)	NA	NA	NA	serine (or cysteine) peptidase inhibitor, clade E, member 1 [Source:MGI Symbol;Acc:MGI:97608]	protein_coding;retained_intron	R-MMU-158795(fibrin multimer, crosslinked:tissue plasminogen activator (one-chain) + plasminogen activator inhibitor 1 -> fibrin multimer, crosslinked:tissue plasminogen activator (one-chain):plasminogen activator inhibitor 1);R-MMU-158800(fibrin multimer, crosslinked:tissue plasminogen activator (two-chain) + plasminogen activator inhibitor 1 -> fibrin multimer, crosslinked:tissue plasminogen ac…	1.01593	0.83026	1.23222	200.976	190.494	199.594	30.7986	26.3132	31.0219	0	0	yes
ENSMUSG00000027398	Il1b	16176	ENSMUST00000028881;ENSMUST00000141979;ENSMUST00000155994	GO:0000122(negative regulation of transcription by RNA polymerase II);GO:0001660(fever generation);GO:0001819(positive regulation of cytokine production);GO:0001934(positive regulation of protein phosphorylation);GO:0005125(cytokine activity);GO:0005149(interleukin-1 receptor binding);GO:0005178(integrin binding);GO:0005576(extracellular region);GO:0005615(extracellular space);GO:0005737(cytoplas…	04010(MAPK signaling pathway);04060(Cytokine-cytokine receptor interaction);04064(NF-kappa B signaling pathway);04217(Necroptosis);04380(Osteoclast differentiation);04620(Toll-like receptor signaling pathway);04621(NOD-like receptor signaling pathway);04623(Cytosolic DNA-sensing pathway);04625(C-type lectin receptor signaling pathway);04640(Hematopoietic cell lineage);04657(IL-17 signaling pathwa…	NA	NA	NA	interleukin 1 beta [Source:MGI Symbol;Acc:MGI:96543]	protein_coding;protein_coding_CDS_not_defined;retained_intron	R-MMU-445752(Interleukin-1 receptor type 1: Interleukin 1 binds Interleukin-1 receptor accessory protein, membrane associated isoform);R-MMU-445753(IL1B,Myr82K-Myr83K-IL1A:IL1R1);R-MMU-446130(Interleukin-1 receptor type 2 binds Interleukin 1);R-MMU-446634(IRAK4 is activated by autophosphorylation);R-MMU-446648(IL1R1:IL1:IL1RAP:MYD88 homodimer binds IRAK4);R-MMU-446684(IRAK2 is phosphorylated down…	0	0	0	362.469	368.222	381.862	5.02234	4.84902	4.34979	0	0	yes
ENSMUSG00000031934	Panx1	55991	ENSMUST00000164273;ENSMUST00000056755;ENSMUST00000166933	GO:0002020(protease binding);GO:0002931(response to ischemia);GO:0003779(actin binding);GO:0005102(signaling receptor binding);GO:0005198(structural molecule activity);GO:0005243(gap junction channel activity);GO:0005262(calcium channel activity);GO:0005515(protein binding);GO:0005783(endoplasmic reticulum);GO:0005789(endoplasmic reticulum membrane);GO:0005886(plasma membrane);GO:0005921(gap junc…	04148(Efferocytosis);04621(NOD-like receptor signaling pathway);04621(NOD-like receptor signaling pathway)	NA	NA	NA	pannexin 1 [Source:MGI Symbol;Acc:MGI:1860055]	protein_coding;nonsense_mediated_decay;retained_intron	R-MMU-375339(Pannexin 1/Pannexin2 mediated neuronal gap junction communication);R-MMU-877198(P2X7 mediates membrane pores that include pannexin-1);R-MMU-9857696(Pannexin-1 (Panx1) channel transports ATP from the cytosol to the extracellular region)	2.3721	2.18094	2.55628	9.56376	9.27799	8.61115	17.2912	18.4263	17.6692	0	0	yes
ENSMUSG00000037321	Tap1	21354	ENSMUST00000170086;ENSMUST00000041633;ENSMUST00000171148;ENSMUST00000166287;ENSMUST00000166853;ENSMUST00000168351;ENSMUST00000166582	GO:0000166(nucleotide binding);GO:0002250(adaptive immune response);GO:0002376(immune system process);GO:0005524(ATP binding);GO:0005739(mitochondrion);GO:0005783(endoplasmic reticulum);GO:0005789(endoplasmic reticulum membrane);GO:0006952(defense response);GO:0015031(protein transport);GO:0015433(ABC-type peptide antigen transporter activity);GO:0015833(peptide transport);GO:0016020(membrane);GO…	02010(ABC transporters);04145(Phagosome);04612(Antigen processing and presentation);05163(Human cytomegalovirus infection);05168(Herpes simplex virus 1 infection);05169(Epstein-Barr virus infection);05170(Human immunodeficiency virus 1 infection);05340(Primary immunodeficiency);05340(Primary immunodeficiency)	K05653	EC:7.4.2.14	NA	transporter 1, ATP-binding cassette, sub-family B (MDR/TAP) [Source:MGI Symbol;Acc:MGI:98483]	protein_coding;retained_intron	R-MMU-8863858(SEC22B, CALR, STX4, TAP and TAPBP bind);R-MMU-8863914(Transport of SEC22B, TAP and PLC from ER to ERGIC);R-MMU-8951499(Loading of antigenic peptides on to class I MHC);R-MMU-8951595(CALR, TAP, TAPBP dissociate from SEC22B:STX4);R-MMU-983142(Formation of peptide loading complex (PLC));R-MMU-983144(Transport of Antigen peptide in to ER);R-MMU-983161(Dissociation of the Antigenic pepti…	8.62092	8.50086	9.05513	98.8146	95.2517	100.278	63.5518	63.0812	60.1064	0	0	yes
ENSMUSG00000045868	Gvin1	74558	ENSMUST00000183409;ENSMUST00000006667	GO:0005525(GTP binding);GO:0005634(nucleus);GO:0005737(cytoplasm);GO:0005737(cytoplasm)	NA	NA	NA	NA	GTPase, very large interferon inducible 1 [Source:MGI Symbol;Acc:MGI:1921808]	protein_coding	NA	1.94531	1.60788	1.64492	19.0252	17.0466	18.2873	16.8285	14.7349	14.9028	0	0	yes
ENSMUSG00000023341	Mx2	17858	ENSMUST00000188251;ENSMUST00000190097;ENSMUST00000190447;ENSMUST00000191103	NA	03250(Viral life cycle - HIV-1);05160(Hepatitis C);05162(Measles);05164(Influenza A);05165(Human papillomavirus infection);05171(Coronavirus disease - COVID-19);05171(Coronavirus disease - COVID-19)	NA	NA	NA	MX dynamin-like GTPase 2 [Source:MGI Symbol;Acc:MGI:97244]	protein_coding_LoF;protein_coding_CDS_not_defined;retained_intron	R-MMU-1169406(ISGylation of host proteins);R-MMU-1678841(Regulation of protein ISGylation by ISG15 deconjugating enzyme USP18)	0.120364	0.146187	0.101787	8.25796	7.06149	8.07378	8.03681	7.20999	7.06574	0	0	yes
ENSMUSG00000030748	Il4ra	16190	ENSMUST00000033004;ENSMUST00000206846;ENSMUST00000206217;ENSMUST00000205985;ENSMUST00000206681	GO:0002376(immune system process);GO:0002532(production of molecular mediator involved in inflammatory response);GO:0002639(positive regulation of immunoglobulin production);GO:0004896(cytokine receptor activity);GO:0004913(interleukin-4 receptor activity);GO:0005515(protein binding);GO:0005576(extracellular region);GO:0005615(extracellular space);GO:0005654(nucleoplasm);GO:0005886(plasma membran…	04060(Cytokine-cytokine receptor interaction);04151(PI3K-Akt signaling pathway);04630(JAK-STAT signaling pathway);04640(Hematopoietic cell lineage);04658(Th1 and Th2 cell differentiation);04659(Th17 cell differentiation);05200(Pathways in cancer);05321(Inflammatory bowel disease);05321(Inflammatory bowel disease)	NA	NA	NA	interleukin 4 receptor, alpha [Source:MGI Symbol;Acc:MGI:105367]	protein_coding;nonsense_mediated_decay;retained_intron	R-MMU-6785821(SOCS5,(SOCS1) bind IL4RA);R-MMU-6785898(IL4R binds JAK2);R-MMU-6786050(IL4R, IL13RA, JAK2 and TYK2 are tyrosine phosphorylated);R-MMU-6786058(JAK1 binds IL4R in IL4-bound IL4R1);R-MMU-6786070(IL4:IL4R:JAK2 binds IL13RA1:TYK2);R-MMU-6786072(p-Y705-STAT3,p-Y641-STAT6 dissociate);R-MMU-6786092(IL4:IL4R:JAK2 binds IL2RG:JAK3);R-MMU-6786095(JAK1 phosphorylates STAT3,STAT6);R-MMU-6786096(…	11.8847	12.665	12.3341	52.612	55.3356	52.6116	34.878	33.1885	35.1643	0	0	yes
ENSMUSG00000089809	Rasgef1b	320292	ENSMUST00000168092;ENSMUST00000031276;ENSMUST00000166632;ENSMUST00000146396	GO:0005085(guanyl-nucleotide exchange factor activity);GO:0005768(endosome);GO:0005769(early endosome);GO:0005770(late endosome);GO:0005886(plasma membrane);GO:0007264(small GTPase mediated signal transduction);GO:0007265(Ras protein signal transduction);GO:0030496(midbody);GO:0030496(midbody)	NA	NA	NA	NA	RasGEF domain family, member 1B [Source:MGI Symbol;Acc:MGI:2443755]	protein_coding;retained_intron	NA	3.60429	3.59788	3.54217	10.6452	11.4305	11.1419	13.3088	13.5418	12.5956	0	0	yes
ENSMUSG00000021822	Plau	18792	ENSMUST00000022368;ENSMUST00000224141	GO:0001525(angiogenesis);GO:0001666(response to hypoxia);GO:0004252(serine-type endopeptidase activity);GO:0005515(protein binding);GO:0005576(extracellular region);GO:0005615(extracellular space);GO:0006508(proteolysis);GO:0008233(peptidase activity);GO:0008236(serine-type peptidase activity);GO:0008284(positive regulation of cell population proliferation);GO:0009897(external side of plasma memb…	04064(NF-kappa B signaling pathway);04610(Complement and coagulation cascades);05202(Transcriptional misregulation in cancer);05205(Proteoglycans in cancer);05206(MicroRNAs in cancer);05215(Prostate cancer);05215(Prostate cancer)	K01348	EC:3.4.21.73	NA	plasminogen activator, urokinase [Source:MGI Symbol;Acc:MGI:97611]	protein_coding;nonsense_mediated_decay	R-MMU-158925(plasminogen:histidine-rich glycoprotein -> plasmin + histidine-rich glycoprotein (uPA [two-chain] catalyst));R-MMU-158942(urokinase plasminogen activator (one-chain):uPAR -> urokinase plasminogen activator (two-chain):uPAR);R-MMU-158959(urokinase plasminogen activator + urokinase plasminogen activator receptor (uPAR) -> urokinase plasminogen activator:uPAR);R-MMU-158982(plasminogen:h…	26.7141	26.207	26.9481	99.8253	104.368	101.647	87.6933	87.3976	87.8546	0	0	yes
ENSMUSG00000028266	Lmo4	16911	ENSMUST00000120539;ENSMUST00000121112;ENSMUST00000121796;ENSMUST00000134961;ENSMUST00000124891;ENSMUST00000148128;ENSMUST00000197652;ENSMUST00000196264	GO:0000122(negative regulation of transcription by RNA polymerase II);GO:0001843(neural tube closure);GO:0003281(ventricular septum development);GO:0003714(transcription corepressor activity);GO:0005515(protein binding);GO:0005634(nucleus);GO:0006357(regulation of transcription by RNA polymerase II);GO:0008045(motor neuron axon guidance);GO:0021514(ventral spinal cord interneuron differentiation)…	NA	NA	NA	NA	LIM domain only 4 [Source:MGI Symbol;Acc:MGI:109360]	protein_coding;retained_intron	NA	7.53074	7.93957	8.26213	46.6298	44.6299	44.606	38.4006	37.5277	36.1447	0	0	yes
ENSMUSG00000029780	Nt5c3	107569	ENSMUST00000101367;ENSMUST00000135558;ENSMUST00000031793;ENSMUST00000152447;ENSMUST00000205087;ENSMUST00000126137;ENSMUST00000138647;ENSMUST00000134577;ENSMUST00000127725	GO:0000166(nucleotide binding);GO:0000287(magnesium ion binding);GO:0005654(nucleoplasm);GO:0005737(cytoplasm);GO:0005739(mitochondrion);GO:0005783(endoplasmic reticulum);GO:0005829(cytosol);GO:0006248(CMP catabolic process);GO:0006249(dCMP catabolic process);GO:0008253(5'-nucleotidase activity);GO:0009117(nucleotide metabolic process);GO:0016020(membrane);GO:0016604(nuclear body);GO:0016740(tran…	00240(Pyrimidine metabolism);00240(Pyrimidine metabolism)	K24242	EC:3.1.3.91	NA	5'-nucleotidase, cytosolic III [Source:MGI Symbol;Acc:MGI:1927186]	protein_coding;nonsense_mediated_decay;retained_intron;protein_coding_CDS_not_defined	R-MMU-109449((d)CMP, TMP, or (d)UMP + H2O => (deoxy)cytidine, thymidine, or (deoxy)uridine + orthophosphate (NT5C3))	4.14845	3.84942	3.87749	26.2878	22.6582	23.8245	22.5494	19.9226	20.5184	0	0	yes
ENSMUSG00000031530	Dusp4	319520	ENSMUST00000033930	GO:0001706(endoderm formation);GO:0004721(phosphoprotein phosphatase activity);GO:0004722(protein serine/threonine phosphatase activity);GO:0004725(protein tyrosine phosphatase activity);GO:0005634(nucleus);GO:0005654(nucleoplasm);GO:0005737(cytoplasm);GO:0006470(protein dephosphorylation);GO:0008138(protein tyrosine/serine/threonine phosphatase activity);GO:0008330(protein tyrosine/threonine pho…	04010(MAPK signaling pathway);04148(Efferocytosis)	K04459	EC:3.1.3.16;EC:3.1.3.48	NA	dual specificity phosphatase 4 [Source:MGI Symbol;Acc:MGI:2442191]	protein_coding	R-MMU-203797(ERKs are inactivated by dual-specific phosphatases (DUSPs));R-MMU-5675373(Nuclear DUSPs dephosphorylate MAPKs)	9.31199	9.91963	8.29799	49.273	47.8265	43.4962	52.9417	54.7385	54.2134	0	0	yes
ENSMUSG00000022895	Ets2	23872	ENSMUST00000023612;ENSMUST00000233499;ENSMUST00000232792;ENSMUST00000233578;ENSMUST00000233908;ENSMUST00000233550	GO:0000122(negative regulation of transcription by RNA polymerase II);GO:0000977(RNA polymerase II transcription regulatory region sequence-specific DNA binding);GO:0000978(RNA polymerase II cis-regulatory region sequence-specific DNA binding);GO:0000981(DNA-binding transcription factor activity, RNA polymerase II-specific);GO:0001227(DNA-binding transcription repressor activity, RNA polymerase I…	04014(Ras signaling pathway);05166(Human T-cell leukemia virus 1 infection);05166(Human T-cell leukemia virus 1 infection)	NA	NA	ETS	E26 avian leukemia oncogene 2, 3' domain [Source:MGI Symbol;Acc:MGI:95456]	protein_coding;retained_intron	R-MMU-3132737(MAPKs phosphorylate ETS1 and ETS2);R-MMU-3209165(ID1 sequesters ETS2)	4.59839	4.83358	4.74646	26.5522	25.9667	25.7792	21.3265	21.6055	22.8784	0	0	yes
ENSMUSG00000001131	Timp1	21857	ENSMUST00000115342;ENSMUST00000009530	GO:0002020(protease binding);GO:0002248(connective tissue replacement involved in inflammatory response wound healing);GO:0004857(enzyme inhibitor activity);GO:0005125(cytokine activity);GO:0005515(protein binding);GO:0005576(extracellular region);GO:0005604(basement membrane);GO:0005615(extracellular space);GO:0007165(signal transduction);GO:0008083(growth factor activity);GO:0008191(metalloendo…	04066(HIF-1 signaling pathway);04066(HIF-1 signaling pathway)	NA	NA	NA	tissue inhibitor of metalloproteinase 1 [Source:MGI Symbol;Acc:MGI:98752]	protein_coding	R-MMU-1602454(proMMP9 binds TIMP1);R-MMU-481007(Exocytosis of platelet alpha granule contents);R-MMU-8952289(FAM20C phosphorylates FAM20C substrates);R-MMU-9839367(TGFBR3_mem cleavage by MMPs)	4.07876	4.81531	4.28845	206.733	200.777	209.919	34.8696	32.9219	33.7962	0	0	yes
ENSMUSG00000025225	Nfkb2	18034	ENSMUST00000073116;ENSMUST00000111881;ENSMUST00000236820;ENSMUST00000237330;ENSMUST00000236591;ENSMUST00000235868;ENSMUST00000237761	GO:0000978(RNA polymerase II cis-regulatory region sequence-specific DNA binding);GO:0000981(DNA-binding transcription factor activity, RNA polymerase II-specific);GO:0001228(DNA-binding transcription activator activity, RNA polymerase II-specific);GO:0002268(follicular dendritic cell differentiation);GO:0002467(germinal center formation);GO:0003677(DNA binding);GO:0003700(DNA-binding transcripti…	04010(MAPK signaling pathway);04064(NF-kappa B signaling pathway);04380(Osteoclast differentiation);04625(C-type lectin receptor signaling pathway);05134(Legionellosis);05166(Human T-cell leukemia virus 1 infection);05169(Epstein-Barr virus infection);05200(Pathways in cancer);05203(Viral carcinogenesis);05224(Breast cancer);05224(Breast cancer)	NA	NA	RHD	nuclear factor of kappa light polypeptide gene enhancer in B cells 2, p49/p100 [Source:MGI Symbol;Acc:MGI:1099800]	protein_coding;retained_intron;protein_coding_CDS_not_defined	R-MMU-168140(Active IKK Complex phosphorylates NF-kappa-B inhibitor );R-MMU-168166(NF-kappa-B complex is transported from cytosol to nucleus);R-MMU-448703(Interleukin-1 family precursors are cleaved by caspase-1);R-MMU-4755479(SUMOylation of NFKB2 with SUMO1);R-MMU-5607720(p100:RELB binds active NIK:p-IKKA dimer);R-MMU-5607723(SCF-beta-TRCP binds p-7S-p100 in active NIK:p-S176,180-IKKA dimer:p-7S…	12.7211	12.4007	12.7624	119.98	124.523	115.895	75.2302	73.2103	75.82	0	0	yes
ENSMUSG00000040033	Stat2	20847	ENSMUST00000085708;ENSMUST00000218862;ENSMUST00000220277;ENSMUST00000218863;ENSMUST00000217727;ENSMUST00000217852;ENSMUST00000220142	GO:0000981(DNA-binding transcription factor activity, RNA polymerase II-specific);GO:0001932(regulation of protein phosphorylation);GO:0003677(DNA binding);GO:0003700(DNA-binding transcription factor activity);GO:0005515(protein binding);GO:0005634(nucleus);GO:0005737(cytoplasm);GO:0005829(cytosol);GO:0005886(plasma membrane);GO:0006355(regulation of DNA-templated transcription);GO:0006357(regula…	04062(Chemokine signaling pathway);04217(Necroptosis);04380(Osteoclast differentiation);04620(Toll-like receptor signaling pathway);04621(NOD-like receptor signaling pathway);04625(C-type lectin receptor signaling pathway);04630(JAK-STAT signaling pathway);05160(Hepatitis C);05161(Hepatitis B);05162(Measles);05164(Influenza A);05165(Human papillomavirus infection);05167(Kaposi sarcoma-associated …	NA	NA	STAT	signal transducer and activator of transcription 2 [Source:MGI Symbol;Acc:MGI:103039]	protein_coding;retained_intron	R-MMU-8986985(IFNL1:p-Y343,Y517-IFNLR1:p-JAK1:IL10RB:p-TYK2:STAT1 phosphorylates STAT1, STAT2, STAT3, STAT4 and STAT5);R-MMU-8987033(p-STAT1, p-Y-STAT2, p-STAT3, p-STAT4, p-STAT5 dissociates from IFNL1:p-Y343,Y517-IFNLR1:p-JAK1:IL10RB:p-TYK2:p-STAT1,p-STAT2,p-STAT3,p-STAT4,p-STAT5);R-MMU-8987266(IFNL1:p-Y434,Y517-IFNLR1:p-JAK1:IL10RB:p-TYK2 binds STAT1, STAT2, STAT3, STAT4, STAT5);R-MMU-909718(Fo…	6.66134	6.69704	6.884	61.1084	56.3387	58.333	54.5363	52.1015	50.9469	0	0	yes
ENSMUSG00000022358	Fbxo32	67731	ENSMUST00000022986	GO:0005515(protein binding);GO:0005634(nucleus);GO:0005654(nucleoplasm);GO:0005737(cytoplasm);GO:0005829(cytosol);GO:0010614(negative regulation of cardiac muscle hypertrophy);GO:0010666(positive regulation of cardiac muscle cell apoptotic process);GO:0014878(response to electrical stimulus involved in regulation of muscle adaptation);GO:0014889(muscle atrophy);GO:0014894(response to denervation …	04068(FoxO signaling pathway)	NA	NA	NA	F-box protein 32 [Source:MGI Symbol;Acc:MGI:1914981]	protein_coding	R-MMU-8952618(AcM-UBE2M transfers NEDD8 to CRL1 E3 ubiquitin ligase complex);R-MMU-8952620(NEDD8:AcM-UBE2M binds CRL1 E3 ubiquitin ligase complex);R-MMU-8955241(CAND1 binds cytosolic CRL E3 ubiquitin ligases);R-MMU-8955289(COMMDs displace CAND1 from cytosolic CRL E3 ubiquitin ligase complexes);R-MMU-8956040(COP9 signalosome deneddylates cytosolic CRL E3 ubiquitin ligase complexes);R-MMU-8956200(M…	34.0243	31.7348	32.8689	6.64636	6.47721	6.98981	5.6249	5.4878	5.6074	0	0	yes
ENSMUSG00000038393	Txnip	56338	ENSMUST00000049093;ENSMUST00000074519;ENSMUST00000196871;ENSMUST00000151832;ENSMUST00000128221	GO:0000122(negative regulation of transcription by RNA polymerase II);GO:0004857(enzyme inhibitor activity);GO:0005515(protein binding);GO:0005737(cytoplasm);GO:0005829(cytosol);GO:0006606(protein import into nucleus);GO:0006979(response to oxidative stress);GO:0007049(cell cycle);GO:0009410(response to xenobiotic stimulus);GO:0009612(response to mechanical stimulus);GO:0009749(response to glucos…	04621(NOD-like receptor signaling pathway);04621(NOD-like receptor signaling pathway)	NA	NA	NA	thioredoxin interacting protein [Source:MGI Symbol;Acc:MGI:1889549]	protein_coding;protein_coding_CDS_not_defined;retained_intron	R-MMU-1250247(Txnip binds Nlrp3);R-MMU-1250256(Txnip is released from oxidized thioredoxin);R-MMU-1250264(TXNIP binds reduced thioredoxin)	44.4274	45.2292	41.541	21.3264	21.5647	21.1475	11.6731	11.4447	12.0696	0	0	yes
ENSMUSG00000025492	Ifitm3	66141	ENSMUST00000026565	GO:0002376(immune system process);GO:0005634(nucleus);GO:0005737(cytoplasm);GO:0005764(lysosome);GO:0005765(lysosomal membrane);GO:0005768(endosome);GO:0005783(endoplasmic reticulum);GO:0005886(plasma membrane);GO:0006898(receptor-mediated endocytosis);GO:0008285(negative regulation of cell population proliferation);GO:0009615(response to virus);GO:0009986(cell surface);GO:0016020(membrane);GO:00…	NA	NA	NA	NA	interferon induced transmembrane protein 3 [Source:MGI Symbol;Acc:MGI:1913391]	protein_coding	R-MMU-199518(C3d-complexed antigen binds to complement receptor)	239.299	223.2	251.384	1298.74	1335.02	1302.95	1037.18	980.905	983.297	0	0	yes
ENSMUSG00000046245	Pilra	231805	ENSMUST00000058897;ENSMUST00000110980;ENSMUST00000130460;ENSMUST00000199028;ENSMUST00000197586	GO:0005515(protein binding);GO:0007165(signal transduction);GO:0016020(membrane);GO:0042288(MHC class I protein binding);GO:0071944(cell periphery);GO:0071944(cell periphery)	03266(Virion - Herpesvirus);05168(Herpes simplex virus 1 infection);05168(Herpes simplex virus 1 infection)	NA	NA	NA	paired immunoglobin-like type 2 receptor alpha [Source:MGI Symbol;Acc:MGI:2450529]	protein_coding;retained_intron	R-MMU-8862090(PILRA binds PIANP, COLLEC12 trimer, NPDC1, CLEC4G)	0.941762	0.965521	1.09913	59.5456	65.905	64.8371	7.85995	8.65322	8.59189	0	0	yes
ENSMUSG00000033213	AA467197	433470	ENSMUST00000110512;ENSMUST00000047498;ENSMUST00000175727	GO:0005634(nucleus);GO:0005739(mitochondrion);GO:0005751(mitochondrial respiratory chain complex IV);GO:0009617(response to bacterium);GO:0016020(membrane);GO:0016020(membrane)	NA	NA	NA	NA	expressed sequence AA467197 [Source:MGI Symbol;Acc:MGI:3034182]	protein_coding;protein_coding_CDS_not_defined	NA	4.17907	3.74027	3.80046	141.867	126.008	161.13	33.1935	27.126	31.0984	0	0	yes
ENSMUSG00000032690	Oas2	246728	ENSMUST00000053909;ENSMUST00000081491;ENSMUST00000147941;ENSMUST00000146101	GO:0000166(nucleotide binding);GO:0001730(2'-5'-oligoadenylate synthetase activity);GO:0002376(immune system process);GO:0003723(RNA binding);GO:0003725(double-stranded RNA binding);GO:0005524(ATP binding);GO:0005654(nucleoplasm);GO:0005737(cytoplasm);GO:0005829(cytosol);GO:0006401(RNA catabolic process);GO:0009615(response to virus);GO:0009617(response to bacterium);GO:0016020(membrane);GO:00167…	04621(NOD-like receptor signaling pathway);05160(Hepatitis C);05162(Measles);05164(Influenza A);05168(Herpes simplex virus 1 infection);05169(Epstein-Barr virus infection);05171(Coronavirus disease - COVID-19);05171(Coronavirus disease - COVID-19)	K14216	EC:2.7.7.84	NA	2'-5' oligoadenylate synthetase 2 [Source:MGI Symbol;Acc:MGI:2180852]	protein_coding;retained_intron	NA	0.663009	0.698738	0.748521	16.7378	16.6396	16.7446	15.7646	15.0392	15.4146	0	0	yes
ENSMUSG00000027610	Gss	14854	ENSMUST00000079691;ENSMUST00000130881;ENSMUST00000157008;ENSMUST00000137305;ENSMUST00000155347;ENSMUST00000140860;ENSMUST00000175993;ENSMUST00000176415	GO:0000166(nucleotide binding);GO:0000287(magnesium ion binding);GO:0004363(glutathione synthase activity);GO:0005524(ATP binding);GO:0005829(cytosol);GO:0006750(glutathione biosynthetic process);GO:0016594(glycine binding);GO:0016874(ligase activity);GO:0042277(peptide binding);GO:0042802(identical protein binding);GO:0042803(protein homodimerization activity);GO:0043295(glutathione binding);GO:…	00270(Cysteine and methionine metabolism);00480(Glutathione metabolism);04216(Ferroptosis);04216(Ferroptosis)	K21456	EC:6.3.2.3	NA	glutathione synthetase [Source:MGI Symbol;Acc:MGI:95852]	protein_coding;retained_intron;protein_coding_CDS_not_defined	R-MMU-174394(GSS:Mg2+ dimer synthesizes GSH)	2.54305	2.1845	2.17941	7.00962	7.41403	6.39344	18.8771	20.0656	18.5682	0	0	yes
ENSMUSG00000042677	Zc3h12a	230738	ENSMUST00000036188;ENSMUST00000131685	GO:0000184(nuclear-transcribed mRNA catabolic process, nonsense-mediated decay);GO:0000932(P-body);GO:0001525(angiogenesis);GO:0001933(negative regulation of protein phosphorylation);GO:0002230(positive regulation of defense response to virus by host);GO:0002376(immune system process);GO:0002757(immune response-activating signal transduction);GO:0003677(DNA binding);GO:0003682(chromatin binding);…	NA	K18668	EC:3.1.-.-	NA	zinc finger CCCH type containing 12A [Source:MGI Symbol;Acc:MGI:2385891]	protein_coding;retained_intron	NA	7.71068	7.59333	7.80233	40.9326	38.9966	36.4066	31.1173	28.7611	29.385	0	0	yes
ENSMUSG00000028773	Fabp3	14077	ENSMUST00000070532	GO:0005324(long-chain fatty acid transporter activity);GO:0005504(fatty acid binding);GO:0005615(extracellular space);GO:0005634(nucleus);GO:0005737(cytoplasm);GO:0005829(cytosol);GO:0008092(cytoskeletal protein binding);GO:0008289(lipid binding);GO:0015909(long-chain fatty acid transport);GO:0016528(sarcoplasm);GO:0032365(intracellular lipid transport);GO:0036041(long-chain fatty acid binding);G…	03320(PPAR signaling pathway)	NA	NA	NA	fatty acid binding protein 3, muscle and heart [Source:MGI Symbol;Acc:MGI:95476]	protein_coding	R-MMU-5334794(FABPs bind LCFAs)	7.32324	5.463	7.23476	159.056	160.183	156.466	130.686	135.92	131.414	0	0	yes
ENSMUSG00000030144	Clec4d	17474	ENSMUST00000032240;ENSMUST00000204826;ENSMUST00000203421	GO:0002250(adaptive immune response);GO:0002292(T cell differentiation involved in immune response);GO:0002376(immune system process);GO:0005537(mannose binding);GO:0005886(plasma membrane);GO:0009897(external side of plasma membrane);GO:0016020(membrane);GO:0030246(carbohydrate binding);GO:0030887(positive regulation of myeloid dendritic cell activation);GO:0034987(immunoglobulin receptor bindin…	04625(C-type lectin receptor signaling pathway);04625(C-type lectin receptor signaling pathway)	NA	NA	NA	C-type lectin domain family 4, member d [Source:MGI Symbol;Acc:MGI:1298389]	protein_coding;nonsense_mediated_decay;retained_intron	R-MMU-5621353(CLEC4D binds mycobacterial trehalose-6,6'-dimycolate (TDM));R-MMU-6798747(Exocytosis of tertiary granule membrane proteins);R-MMU-6799350(Exocytosis of specific granule membrane proteins);R-MMU-6800426(Exocytosis of ficolin-rich granule membrane proteins)	173.061	167.967	175.244	370.51	363.422	370.752	496.57	505.752	518.175	0	0	yes
ENSMUSG00000025154	Arhgap19	71085	ENSMUST00000026150;ENSMUST00000163265	GO:0005096(GTPase activator activity);GO:0005737(cytoplasm);GO:0005886(plasma membrane);GO:0007165(signal transduction);GO:0043231(intracellular membrane-bounded organelle);GO:0051056(regulation of small GTPase mediated signal transduction);GO:0051056(regulation of small GTPase mediated signal transduction)	NA	NA	NA	NA	Rho GTPase activating protein 19 [Source:MGI Symbol;Acc:MGI:1918335]	protein_coding	R-MMU-8981637(RHOA GAPs stimulate RHOA GTPase activity)	13.9423	14.7611	14.2969	1.00593	0.93294	0.936689	0.780039	0.890035	0.70681	0	0	yes
ENSMUSG00000030921	Trim30a	20128	ENSMUST00000076922;ENSMUST00000142124;ENSMUST00000125762	GO:0000209(protein polyubiquitination);GO:0000932(P-body);GO:0002218(activation of innate immune response);GO:0003677(DNA binding);GO:0003713(transcription coactivator activity);GO:0004842(ubiquitin-protein transferase activity);GO:0005515(protein binding);GO:0005634(nucleus);GO:0005654(nucleoplasm);GO:0005737(cytoplasm);GO:0005829(cytosol);GO:0006914(autophagy);GO:0008270(zinc ion binding);GO:00…	NA	NA	NA	NA	tripartite motif-containing 30A [Source:MGI Symbol;Acc:MGI:98178]	protein_coding;retained_intron;protein_coding_CDS_not_defined	NA	11.6098	11.0852	10.5598	96.8417	91.3471	94.8846	87.1024	83.622	82.3261	0	0	yes
ENSMUSG00000029380	Cxcl1	14825	ENSMUST00000031327;ENSMUST00000201245	GO:0005125(cytokine activity);GO:0005576(extracellular region);GO:0005615(extracellular space);GO:0006935(chemotaxis);GO:0006952(defense response);GO:0006954(inflammatory response);GO:0006955(immune response);GO:0007165(signal transduction);GO:0007204(positive regulation of cytosolic calcium ion concentration);GO:0008009(chemokine activity);GO:0008083(growth factor activity);GO:0010765(positive r…	04060(Cytokine-cytokine receptor interaction);04061(Viral protein interaction with cytokine and cytokine receptor);04062(Chemokine signaling pathway);04064(NF-kappa B signaling pathway);04621(NOD-like receptor signaling pathway);04657(IL-17 signaling pathway);04668(TNF signaling pathway);04936(Alcoholic liver disease);05134(Legionellosis);05146(Amoebiasis);05167(Kaposi sarcoma-associated herpesvi…	NA	NA	NA	C-X-C motif chemokine ligand 1 [Source:MGI Symbol;Acc:MGI:108068]	protein_coding;retained_intron	R-MMU-373813(Receptor CXCR2 binds ligands CXCL1 to 7);R-MMU-380073(Liganded Gi-activating GPCR acts as a GEF for Gi);R-MMU-6798745(Exocytosis of tertiary granule lumen proteins);R-MMU-6798749(Exocytosis of specific granule lumen proteins);R-MMU-749454(The Ligand:GPCR:Gi complex dissociates);R-MMU-749456(Liganded Gi-activating GPCRs bind inactive heterotrimeric G-protein Gi)	1.01328	1.02837	1.0877	52.3088	49.9909	45.0356	66.4428	63.2841	68.967	0	0	yes
ENSMUSG00000004609	Cd33	12489	ENSMUST00000205503;ENSMUST00000004728;ENSMUST00000205687;ENSMUST00000039861;ENSMUST00000206977	GO:0005654(nucleoplasm);GO:0005777(peroxisome);GO:0005794(Golgi apparatus);GO:0005829(cytosol);GO:0005886(plasma membrane);GO:0007155(cell adhesion);GO:0009897(external side of plasma membrane);GO:0009986(cell surface);GO:0016020(membrane);GO:0019903(protein phosphatase binding);GO:0030246(carbohydrate binding);GO:0033691(sialic acid binding);GO:0033691(sialic acid binding)	04640(Hematopoietic cell lineage);04640(Hematopoietic cell lineage)	NA	NA	NA	CD33 molecule [Source:MGI Symbol;Acc:MGI:99440]	protein_coding;retained_intron;protein_coding_CDS_not_defined	R-MMU-5685607(Sialic acid binds SIGLEC);R-MMU-6798747(Exocytosis of tertiary granule membrane proteins);R-MMU-6799350(Exocytosis of specific granule membrane proteins)	5.83433	5.8182	5.92584	15.1875	15.0633	15.3619	5.28581	5.16818	5.12931	0	0	yes
ENSMUSG00000027951	Adar	56417	ENSMUST00000029563;ENSMUST00000107405;ENSMUST00000098924;ENSMUST00000118341;ENSMUST00000121094;ENSMUST00000150637;ENSMUST00000123691;ENSMUST00000131030;ENSMUST00000197253	GO:0001649(osteoblast differentiation);GO:0002244(hematopoietic progenitor cell differentiation);GO:0002376(immune system process);GO:0002566(somatic diversification of immune receptors via somatic mutation);GO:0003677(DNA binding);GO:0003692(left-handed Z-DNA binding);GO:0003723(RNA binding);GO:0003725(double-stranded RNA binding);GO:0003726(double-stranded RNA adenosine deaminase activity);GO:0…	04622(RIG-I-like receptor signaling pathway);04623(Cytosolic DNA-sensing pathway);05162(Measles);05164(Influenza A);05171(Coronavirus disease - COVID-19);05171(Coronavirus disease - COVID-19)	K12968	EC:3.5.4.37	NA	adenosine deaminase, RNA-specific [Source:MGI Symbol;Acc:MGI:1889575]	protein_coding;retained_intron;protein_coding_CDS_not_defined	R-MMU-111237(Formation of ADAR1 homodimer);R-MMU-75090(Binding of ADAR1 homodimer to dsRNA duplex);R-MMU-77614(Deamination at C6 position of adenosine in Editosome (ADAR1));R-MMU-9835944(ADAR1 binds PKR)	9.19343	8.96223	9.40108	35.3923	33.9467	34.5781	32.4166	31.1616	33.0038	0	0	yes
ENSMUSG00000035513	Ntng2	171171	ENSMUST00000183583;ENSMUST00000048455;ENSMUST00000147274;ENSMUST00000071201;ENSMUST00000102873;ENSMUST00000143194;ENSMUST00000149096;ENSMUST00000091153;ENSMUST00000125765;ENSMUST00000147897	GO:0003674(molecular_function);GO:0005515(protein binding);GO:0005886(plasma membrane);GO:0007399(nervous system development);GO:0007409(axonogenesis);GO:0009887(animal organ morphogenesis);GO:0009888(tissue development);GO:0010975(regulation of neuron projection development);GO:0016020(membrane);GO:0030154(cell differentiation);GO:0030424(axon);GO:0048787(presynaptic active zone membrane);GO:005…	04360(Axon guidance);04514(Cell adhesion molecules);04514(Cell adhesion molecules)	NA	NA	NA	netrin G2 [Source:MGI Symbol;Acc:MGI:2159341]	nonsense_mediated_decay;protein_coding;protein_coding_CDS_not_defined	NA	0.648588	0.657025	0.692573	17.4981	17.5992	17.0609	7.57935	7.85112	8.10018	0	0	yes
ENSMUSG00000040026	Saa3	20210	ENSMUST00000006956;ENSMUST00000210913;ENSMUST00000211660	GO:0005576(extracellular region);GO:0005615(extracellular space);GO:0006953(acute-phase response);GO:0009617(response to bacterium);GO:0034364(high-density lipoprotein particle);GO:0035634(response to stilbenoid);GO:0035662(Toll-like receptor 4 binding);GO:0042056(chemoattractant activity);GO:0050918(positive chemotaxis);GO:0060326(cell chemotaxis);GO:0071347(cellular response to interleukin-1);G…	NA	NA	NA	NA	serum amyloid A 3 [Source:MGI Symbol;Acc:MGI:98223]	protein_coding;protein_coding_CDS_not_defined	NA	63.506	61.5555	67.9003	360.266	353.201	402.037	149.106	137.458	145.447	0	0	yes
ENSMUSG00000053398	Phgdh	236539	ENSMUST00000065793;ENSMUST00000153694;ENSMUST00000148488;ENSMUST00000152106	GO:0004617(phosphoglycerate dehydrogenase activity);GO:0006541(glutamine metabolic process);GO:0006544(glycine metabolic process);GO:0006563(L-serine metabolic process);GO:0006564(L-serine biosynthetic process);GO:0006566(threonine metabolic process);GO:0008652(cellular amino acid biosynthetic process);GO:0009448(gamma-aminobutyric acid metabolic process);GO:0010468(regulation of gene expression)…	00260(Glycine, serine and threonine metabolism);00270(Cysteine and methionine metabolism);00270(Cysteine and methionine metabolism)	K00058	EC:1.1.1.399;EC:1.1.1.95	NA	3-phosphoglycerate dehydrogenase [Source:MGI Symbol;Acc:MGI:1355330]	protein_coding;retained_intron	R-MMU-977348(PHGDH tetramer dehydrogenates 3PG)	18.105	18.2654	16.6527	104.254	102.328	98.9915	124.64	127.004	129.934	0	0	yes
ENSMUSG00000020143	Dock2	94176	ENSMUST00000093193;ENSMUST00000101364;ENSMUST00000157036;ENSMUST00000127846;ENSMUST00000154178	GO:0001766(membrane raft polarization);GO:0001768(establishment of T cell polarity);GO:0001771(immunological synapse formation);GO:0002277(myeloid dendritic cell activation involved in immune response);GO:0005085(guanyl-nucleotide exchange factor activity);GO:0005096(GTPase activator activity);GO:0005515(protein binding);GO:0005737(cytoplasm);GO:0005856(cytoskeleton);GO:0005886(plasma membrane);G…	04062(Chemokine signaling pathway);04062(Chemokine signaling pathway)	NA	NA	NA	dedicator of cyto-kinesis 2 [Source:MGI Symbol;Acc:MGI:2149010]	protein_coding;retained_intron	R-MMU-1011598(DOCKs bind to RhoGEFs);R-MMU-6798749(Exocytosis of specific granule lumen proteins);R-MMU-8980691(RHOA GEFs activate RHOA);R-MMU-9013143(RAC1 GEFs activate RAC1);R-MMU-9014296(RAC2 GEFs activate RAC2);R-MMU-9014449(RHOG binds effectors at the plasma membrane)	34.0414	34.4117	32.0039	6.69464	6.34012	6.17542	4.95855	5.21293	5.14493	0	0	yes
ENSMUSG00000021003	Galc	14420	ENSMUST00000021390;ENSMUST00000222042;ENSMUST00000220501;ENSMUST00000221322;ENSMUST00000222379	GO:0004336(galactosylceramidase activity);GO:0005739(mitochondrion);GO:0005764(lysosome);GO:0006629(lipid metabolic process);GO:0006665(sphingolipid metabolic process);GO:0006683(galactosylceramide catabolic process);GO:0008152(metabolic process);GO:0016042(lipid catabolic process);GO:0016787(hydrolase activity);GO:0016798(hydrolase activity, acting on glycosyl bonds);GO:0042552(myelination);GO:0…	00600(Sphingolipid metabolism);04142(Lysosome);04142(Lysosome)	K01202	EC:3.2.1.46	NA	galactosylceramidase [Source:MGI Symbol;Acc:MGI:95636]	protein_coding;protein_coding_CDS_not_defined;retained_intron	R-MMU-1606564(GALC hydrolyzes GalCer)	14.7674	14.2691	13.8431	4.0666	4.00864	4.20245	3.69647	4.0726	3.91122	0	0	yes
ENSMUSG00000024672	Ms4a7	109225	ENSMUST00000067532;ENSMUST00000056035;ENSMUST00000162785;ENSMUST00000025574;ENSMUST00000159269	GO:0003674(molecular_function);GO:0005802(trans-Golgi network);GO:0005886(plasma membrane);GO:0007166(cell surface receptor signaling pathway);GO:0016020(membrane);GO:0016020(membrane)	NA	NA	NA	NA	membrane-spanning 4-domains, subfamily A, member 7 [Source:MGI Symbol;Acc:MGI:1918846]	protein_coding;retained_intron	NA	6.9123	6.09976	6.66268	34.9833	32.8836	32.7185	42.5781	41.6057	42.6297	0	0	yes
ENSMUSG00000032596	Uba7	74153	ENSMUST00000177392;ENSMUST00000176858;ENSMUST00000177039;ENSMUST00000177494;ENSMUST00000075082;ENSMUST00000176478;ENSMUST00000176673;ENSMUST00000035216;ENSMUST00000176340;ENSMUST00000177071;ENSMUST00000175933;ENSMUST00000176842;ENSMUST00000177096;ENSMUST00000176037;ENSMUST00000176743	GO:0004839(ubiquitin activating enzyme activity);GO:0004842(ubiquitin-protein transferase activity);GO:0005634(nucleus);GO:0005737(cytoplasm);GO:0006974(cellular response to DNA damage stimulus);GO:0008641(ubiquitin-like modifier activating enzyme activity);GO:0016567(protein ubiquitination);GO:0016874(ligase activity);GO:0019782(ISG15 activating enzyme activity);GO:0019941(modification-dependent…	04120(Ubiquitin mediated proteolysis);05012(Parkinson disease);05022(Pathways of neurodegeneration - multiple diseases);05022(Pathways of neurodegeneration - multiple diseases)	K10698	EC:6.2.1.45	NA	ubiquitin-like modifier activating enzyme 7 [Source:MGI Symbol;Acc:MGI:1349462]	nonsense_mediated_decay;retained_intron;protein_coding;protein_coding_CDS_not_defined	R-MMU-1169397(Activation of ISG15 by UBA7 E1 ligase);R-MMU-1169404(Transfer of ISG15 from E1 to E2 (UBCH8));R-MMU-5653754(UBE2L6:TRIM25 ISGylates monoUb:K164-PCNA);R-MMU-983140(Transfer of Ub from E2 to substrate and release of E2);R-MMU-983152(Transfer of ubiquitin from E1 to E2);R-MMU-983153(E1 mediated ubiquitin activation);R-MMU-983156(Polyubiquitination of substrate);R-MMU-983157(Interaction…	4.06121	4.29081	4.42018	40.8218	37.7323	39.3485	33.5621	31.8817	33.2954	0	0	yes
ENSMUSG00000034422	Parp14	547253	ENSMUST00000042665;ENSMUST00000142946;ENSMUST00000135669	GO:0002376(immune system process);GO:0003714(transcription corepressor activity);GO:0003950(NAD+ ADP-ribosyltransferase activity);GO:0005515(protein binding);GO:0005634(nucleus);GO:0005737(cytoplasm);GO:0005829(cytosol);GO:0005886(plasma membrane);GO:0010629(negative regulation of gene expression);GO:0016740(transferase activity);GO:0016757(glycosyltransferase activity);GO:0016779(nucleotidyltran…	NA	K15261	EC:2.4.2.30	NA	poly (ADP-ribose) polymerase family, member 14 [Source:MGI Symbol;Acc:MGI:1919489]	protein_coding;retained_intron	R-MMU-8938073(PARPs transfer ADP-D-ribose to proteins (poly(ADP-ribosyl)ation))	8.215	7.29063	8.19022	100.833	90.4395	96.3494	103.127	97.2885	99.0249	0	0	yes
ENSMUSG00000021990	Spata13	219140	ENSMUST00000162945;ENSMUST00000022566;ENSMUST00000162131;ENSMUST00000162939;ENSMUST00000159135;ENSMUST00000159729;ENSMUST00000160973	GO:0005085(guanyl-nucleotide exchange factor activity);GO:0005515(protein binding);GO:0005654(nucleoplasm);GO:0005737(cytoplasm);GO:0005829(cytosol);GO:0016477(cell migration);GO:0030027(lamellipodium);GO:0030032(lamellipodium assembly);GO:0030175(filopodium);GO:0030334(regulation of cell migration);GO:0032587(ruffle membrane);GO:0035556(intracellular signal transduction);GO:0046847(filopodium as…	04810(Regulation of actin cytoskeleton);04810(Regulation of actin cytoskeleton)	NA	NA	NA	spermatogenesis associated 13 [Source:MGI Symbol;Acc:MGI:104838]	protein_coding;retained_intron;protein_coding_CDS_not_defined	R-MMU-9013143(RAC1 GEFs activate RAC1);R-MMU-9013159(CDC42 GEFs activate CDC42)	0.177657	0.168666	0.172676	4.19813	4.10903	4.3643	1.21561	1.38308	1.23552	0	0	yes
ENSMUSG00000029822	Osbpl3	71720	ENSMUST00000114468;ENSMUST00000071728;ENSMUST00000133141;ENSMUST00000114466;ENSMUST00000090019;ENSMUST00000141466;ENSMUST00000136926;ENSMUST00000203907;ENSMUST00000146341;ENSMUST00000154333	GO:0005634(nucleus);GO:0005737(cytoplasm);GO:0005783(endoplasmic reticulum);GO:0005789(endoplasmic reticulum membrane);GO:0005829(cytosol);GO:0005886(plasma membrane);GO:0006869(lipid transport);GO:0008289(lipid binding);GO:0015248(sterol transporter activity);GO:0015485(cholesterol binding);GO:0015918(sterol transport);GO:0016020(membrane);GO:0031965(nuclear membrane);GO:0032433(filopodium tip);…	NA	NA	NA	NA	oxysterol binding protein-like 3 [Source:MGI Symbol;Acc:MGI:1918970]	protein_coding;retained_intron;protein_coding_CDS_not_defined	R-MMU-8867667(OSBPs transport 25OH-CHOL from ER membrane to plasma membrane)	1.3548	1.4155	1.47052	20.3713	20.3501	19.9	15.1901	15.8417	15.2847	0	0	yes
ENSMUSG00000027533	Fabp5	16592	ENSMUST00000029046;ENSMUST00000123744	GO:0001972(retinoic acid binding);GO:0005324(long-chain fatty acid transporter activity);GO:0005504(fatty acid binding);GO:0005576(extracellular region);GO:0005615(extracellular space);GO:0005634(nucleus);GO:0005737(cytoplasm);GO:0005829(cytosol);GO:0006006(glucose metabolic process);GO:0006629(lipid metabolic process);GO:0006656(phosphatidylcholine biosynthetic process);GO:0006869(lipid transpor…	03320(PPAR signaling pathway);03320(PPAR signaling pathway)	NA	NA	NA	fatty acid binding protein 5, epidermal [Source:MGI Symbol;Acc:MGI:101790]	protein_coding;retained_intron	R-MMU-5334794(FABPs bind LCFAs);R-MMU-5422942(RXRA:PPARD binds FABP5:atRA);R-MMU-5622129(FABP5 binds atRA);R-MMU-5633256(FABP5:atRA translocates from cytosol to nucleoplasm);R-MMU-5634100(FABP5 dissociates from RXRA:PPARD:atRA);R-MMU-6798743(Exocytosis of secretory granule membrane proteins);R-MMU-6798751(Exocytosis of azurophil granule lumen proteins)	682.806	679.531	684.783	185.476	194.582	191.87	220.209	227.752	217.445	0	0	yes
ENSMUSG00000026012	Cd28	12487	ENSMUST00000027165;ENSMUST00000153207;ENSMUST00000132833	GO:0001772(immunological synapse);GO:0002020(protease binding);GO:0002863(positive regulation of inflammatory response to antigenic stimulus);GO:0005886(plasma membrane);GO:0006366(transcription by RNA polymerase II);GO:0006955(immune response);GO:0009897(external side of plasma membrane);GO:0009986(cell surface);GO:0010628(positive regulation of gene expression);GO:0010629(negative regulation of…	04514(Cell adhesion molecules);04660(T cell receptor signaling pathway);04672(Intestinal immune network for IgA production);04940(Type I diabetes mellitus);05162(Measles);05235(PD-L1 expression and PD-1 checkpoint pathway in cancer);05320(Autoimmune thyroid disease);05322(Systemic lupus erythematosus);05323(Rheumatoid arthritis);05330(Allograft rejection);05332(Graft-versus-host disease);05416(Vi…	NA	NA	NA	CD28 antigen [Source:MGI Symbol;Acc:MGI:88327]	protein_coding;retained_intron;protein_coding_CDS_not_defined	R-MMU-2316434(PI3K phosphorylates PIP2 to PIP3);R-MMU-388808(CD28 homodimer binds B7-2 monomer);R-MMU-388811(CD28 homodimer binds B7-1 homodimer);R-MMU-388814(Grb2 binds CD28);R-MMU-388831(Phosphorylation of CD28);R-MMU-388832(PI3K binds CD28);R-MMU-389158(CD28 bound PI3K phosphorylates PIP2 to PIP3);R-MMU-389348(Activation of Rac1 by pVav1);R-MMU-389350(Activation of Cdc42 by pVav1);R-MMU-389352…	5.95285	5.60516	5.7235	0.0470594	0.0712256	0.0546499	0.28027	0.322897	0.251331	0	0	yes
ENSMUSG00000027995	Tlr2	24088	ENSMUST00000029623	GO:0001530(lipopolysaccharide binding);GO:0001540(amyloid-beta binding);GO:0001666(response to hypoxia);GO:0001774(microglial cell activation);GO:0001819(positive regulation of cytokine production);GO:0002224(toll-like receptor signaling pathway);GO:0002376(immune system process);GO:0004888(transmembrane signaling receptor activity);GO:0005515(protein binding);GO:0005737(cytoplasm);GO:0005794(Gol…	04145(Phagosome);04151(PI3K-Akt signaling pathway);04613(Neutrophil extracellular trap formation);04620(Toll-like receptor signaling pathway);05132(Salmonella infection);05134(Legionellosis);05140(Leishmaniasis);05142(Chagas disease);05144(Malaria);05145(Toxoplasmosis);05146(Amoebiasis);05152(Tuberculosis);05161(Hepatitis B);05162(Measles);05168(Herpes simplex virus 1 infection);05169(Epstein-Bar…	NA	NA	NA	toll-like receptor 2 [Source:MGI Symbol;Acc:MGI:1346060]	protein_coding	R-MMU-1974676(Beta defensin 103 activates TLR1:TLR2);R-MMU-5432814(SFTPA/SFTPD binds TLR2:TLR1);R-MMU-6798743(Exocytosis of secretory granule membrane proteins)	12.8843	11.8763	12.6082	280.369	254.698	269.407	136.747	133.31	137.997	0	0	yes
ENSMUSG00000022126	Acod1	16365	ENSMUST00000022722	GO:0002760(positive regulation of antimicrobial humoral response);GO:0006952(defense response);GO:0016829(lyase activity);GO:0042803(protein homodimerization activity);GO:0047613(aconitate decarboxylase activity);GO:0071222(cellular response to lipopolysaccharide);GO:0072573(tolerance induction to lipopolysaccharide)	NA	K17724	EC:4.1.1.6	NA	aconitate decarboxylase 1 [Source:MGI Symbol;Acc:MGI:103206]	protein_coding	NA	8.12655	5.71905	9.9882	1116.8	1046.19	1087.99	829.547	806.571	797.174	0	0	yes
ENSMUSG00000029752	Asns	27053	ENSMUST00000031766;ENSMUST00000139596;ENSMUST00000126303;ENSMUST00000115542;ENSMUST00000148349;ENSMUST00000133972;ENSMUST00000140097	GO:0000166(nucleotide binding);GO:0001889(liver development);GO:0004066(asparagine synthase (glutamine-hydrolyzing) activity);GO:0005524(ATP binding);GO:0005829(cytosol);GO:0006520(cellular amino acid metabolic process);GO:0006529(asparagine biosynthetic process);GO:0006541(glutamine metabolic process);GO:0006807(nitrogen compound metabolic process);GO:0008652(cellular amino acid biosynthetic pro…	00250(Alanine, aspartate and glutamate metabolism);00250(Alanine, aspartate and glutamate metabolism)	K01953	EC:6.3.5.4	NA	asparagine synthetase [Source:MGI Symbol;Acc:MGI:1350929]	protein_coding;retained_intron;protein_coding_CDS_not_defined	R-MMU-70599(aspartate + glutamine + ATP <=> asparagine + glutamate + AMP + pyrophosphate [ASNS]);R-MMU-9644310(Atf4 and Cebpg bind the Asns gene);R-MMU-9644315(Expression of Asns)	9.53702	9.58825	8.74852	42.5797	42.4301	40.7496	52.0041	56.518	53.2961	0	0	yes
ENSMUSG00000029490	Slc49a3		ENSMUST00000238630;ENSMUST00000031455;ENSMUST00000238510;ENSMUST00000238429	GO:0005575(cellular_component);GO:0016020(membrane);GO:0022857(transmembrane transporter activity);GO:0055085(transmembrane transport);GO:0055085(transmembrane transport)	NA	NA	NA	NA	solute carrier family 49 member 3 [Source:MGI Symbol;Acc:MGI:2442629]	retained_intron;protein_coding;nonsense_mediated_decay;protein_coding_CDS_not_defined	NA	1.8055	1.83693	1.97896	24.6008	24.6248	25.0102	23.8029	23.0501	22.1351	0	0	yes
ENSMUSG00000022186	Oxct1	67041	ENSMUST00000110690;ENSMUST00000138927;ENSMUST00000133130	GO:0005739(mitochondrion);GO:0006629(lipid metabolic process);GO:0008260(3-oxoacid CoA-transferase activity);GO:0008410(CoA-transferase activity);GO:0016740(transferase activity);GO:0035774(positive regulation of insulin secretion involved in cellular response to glucose stimulus);GO:0042182(ketone catabolic process);GO:0042802(identical protein binding);GO:0046950(cellular ketone body metabolic …	00280(Valine, leucine and isoleucine degradation);00650(Butanoate metabolism);00650(Butanoate metabolism)	K01027	EC:2.8.3.5	NA	3-oxoacid CoA transferase 1 [Source:MGI Symbol;Acc:MGI:1914291]	protein_coding;protein_coding_CDS_not_defined	R-MMU-74177(OXCT dimers transfer CoA from SUCC-CoA to ACA, forming ACA-CoA);R-MMU-9838035(CLPXP binds mitochondrial matrix proteins);R-MMU-9838081(LONP1 degrades mitochondrial matrix proteins);R-MMU-9838093(LONP1 binds mitochondrial matrix proteins);R-MMU-9838289(CLPXP degrades mitochondrial matrix proteins)	95.8424	91.114	89.4849	23.4527	23.4408	23.1339	17.9026	16.8451	17.464	0	0	yes
ENSMUSG00000024401	Tnf	21926	ENSMUST00000025263	GO:0000122(negative regulation of transcription by RNA polymerase II);GO:0000976(transcription cis-regulatory region binding);GO:0001666(response to hypoxia);GO:0001774(microglial cell activation);GO:0001819(positive regulation of cytokine production);GO:0001891(phagocytic cup);GO:0001932(regulation of protein phosphorylation);GO:0001934(positive regulation of protein phosphorylation);GO:0001937(…	04010(MAPK signaling pathway);04060(Cytokine-cytokine receptor interaction);04061(Viral protein interaction with cytokine and cytokine receptor);04064(NF-kappa B signaling pathway);04071(Sphingolipid signaling pathway);04150(mTOR signaling pathway);04210(Apoptosis);04217(Necroptosis);04350(TGF-beta signaling pathway);04380(Osteoclast differentiation);04612(Antigen processing and presentation);046…	NA	NA	NA	tumor necrosis factor [Source:MGI Symbol;Acc:MGI:104798]	protein_coding	R-MMU-3371353(Soluble TNF-α binds TNFR1);R-MMU-3371385(TNF-α is cleaved by ADAM17 (TACE));R-MMU-442475(Expression of Pparg);R-MMU-442497(Expression of Cebpa);R-MMU-5357757(BIRC(cIAP1/2) ubiquitinates RIPK1);R-MMU-5357776(TNF:TNFR1:TRADD:TRAF2:K63polyUb-RIPK1:BIRC2,3:LUBAC recruits IKKA:IKBKB:IKBKG);R-MMU-5357780(TNF:TNFR1:TRADD:TRAF2:RIPK1 recruits BIRC2/3 (cIAP1/2));R-MMU-5357845(K63polyUb-RIPK1…	2.66315	3.41554	3.22454	354.934	364.225	336.851	244.38	244.419	240.741	0	0	yes
ENSMUSG00000026104	Stat1	20846	ENSMUST00000186857;ENSMUST00000070968;ENSMUST00000186574;ENSMUST00000189347;ENSMUST00000188681;ENSMUST00000191435;ENSMUST00000189075;ENSMUST00000186057;ENSMUST00000185743;ENSMUST00000189336;ENSMUST00000186186	GO:0000785(chromatin);GO:0000977(RNA polymerase II transcription regulatory region sequence-specific DNA binding);GO:0000978(RNA polymerase II cis-regulatory region sequence-specific DNA binding);GO:0000979(RNA polymerase II core promoter sequence-specific DNA binding);GO:0000981(DNA-binding transcription factor activity, RNA polymerase II-specific);GO:0001222(transcription corepressor binding);G…	04062(Chemokine signaling pathway);04217(Necroptosis);04380(Osteoclast differentiation);04620(Toll-like receptor signaling pathway);04621(NOD-like receptor signaling pathway);04625(C-type lectin receptor signaling pathway);04630(JAK-STAT signaling pathway);04658(Th1 and Th2 cell differentiation);04659(Th17 cell differentiation);04917(Prolactin signaling pathway);04919(Thyroid hormone signaling pa…	NA	NA	STAT	signal transducer and activator of transcription 1 [Source:MGI Symbol;Acc:MGI:103063]	protein_coding;retained_intron;nonsense_mediated_decay	NA	12.1475	10.8531	12.1132	99.2482	95.0498	98.4617	83.9473	80.4327	81.1627	0	0	yes
ENSMUSG00000025795	Rassf3	192678	ENSMUST00000026902;ENSMUST00000219500	GO:0005737(cytoplasm);GO:0005829(cytosol);GO:0005856(cytoskeleton);GO:0005874(microtubule);GO:0005886(plasma membrane);GO:0007165(signal transduction);GO:0042802(identical protein binding);GO:0042802(identical protein binding)	NA	NA	NA	NA	Ras association (RalGDS/AF-6) domain family member 3 [Source:MGI Symbol;Acc:MGI:2179722]	protein_coding;protein_coding_CDS_not_defined	NA	36.6379	35.8284	36.9759	9.1656	9.55342	9.54722	9.82737	9.69372	9.78558	0	0	yes
ENSMUSG00000053113	Socs3	12702	ENSMUST00000054002;ENSMUST00000132295;ENSMUST00000123255	GO:0001784(phosphotyrosine residue binding);GO:0001932(regulation of protein phosphorylation);GO:0005515(protein binding);GO:0005829(cytosol);GO:0005942(phosphatidylinositol 3-kinase complex);GO:0007165(signal transduction);GO:0007259(receptor signaling pathway via JAK-STAT);GO:0009898(cytoplasmic side of plasma membrane);GO:0009968(negative regulation of signal transduction);GO:0016567(protein u…	04120(Ubiquitin mediated proteolysis);04380(Osteoclast differentiation);04630(JAK-STAT signaling pathway);04668(TNF signaling pathway);04910(Insulin signaling pathway);04917(Prolactin signaling pathway);04920(Adipocytokine signaling pathway);04930(Type II diabetes mellitus);04931(Insulin resistance);04932(Non-alcoholic fatty liver disease);04935(Growth hormone synthesis, secretion and action);051…	NA	NA	NA	suppressor of cytokine signaling 3 [Source:MGI Symbol;Acc:MGI:1201791]	protein_coding;protein_coding_CDS_not_defined	R-MMU-1112602(Tyrosine phosphorylation of STAT1, STAT3 by IL6 receptor);R-MMU-1112755(SOCS3 binds IL6ST);R-MMU-1169194(Socs binding to JAK2);R-MMU-2586548(Jak2 Autophosphorylates in Response to Leptin);R-MMU-2672295(Phosphorylated Lepr Binds Socs3);R-MMU-873918(Transphosphorylation of JAK1);R-MMU-877269(SOCS-1 and SOCS-3 binds to p-JAK2);R-MMU-8848110(SOCS3 binds activated PTK6);R-MMU-8952039(NED…	4.09843	4.10641	4.77522	88.4991	88.5483	90.7995	22.181	20.9772	22.3332	0	0	yes
ENSMUSG00000051510	Mafg	17134	ENSMUST00000058162;ENSMUST00000106180;ENSMUST00000106182;ENSMUST00000128498;ENSMUST00000106181	GO:0000978(RNA polymerase II cis-regulatory region sequence-specific DNA binding);GO:0000981(DNA-binding transcription factor activity, RNA polymerase II-specific);GO:0001228(DNA-binding transcription activator activity, RNA polymerase II-specific);GO:0001701(in utero embryonic development);GO:0003677(DNA binding);GO:0003700(DNA-binding transcription factor activity);GO:0005515(protein binding);G…	NA	NA	NA	TF_bZIP	v-maf musculoaponeurotic fibrosarcoma oncogene family, protein G (avian) [Source:MGI Symbol;Acc:MGI:96911]	protein_coding;protein_coding_CDS_not_defined	R-MMU-1008200(NFE2 binds the beta globin locus control region)	14.3528	14.8489	14.6895	33.4582	34.2909	33.2731	44.7887	46.3969	45.7738	0	0	yes
ENSMUSG00000026043	Col3a1	12825	ENSMUST00000087883;ENSMUST00000123204;ENSMUST00000189818;ENSMUST00000190943;ENSMUST00000129611	GO:0001501(skeletal system development);GO:0001568(blood vessel development);GO:0001701(in utero embryonic development);GO:0001764(neuron migration);GO:0001894(tissue homeostasis);GO:0002020(protease binding);GO:0002062(chondrocyte differentiation);GO:0005178(integrin binding);GO:0005201(extracellular matrix structural constituent);GO:0005515(protein binding);GO:0005576(extracellular region);GO:0…	04611(Platelet activation);04820(Cytoskeleton in muscle cells);04926(Relaxin signaling pathway);04933(AGE-RAGE signaling pathway in diabetic complications);04974(Protein digestion and absorption);05146(Amoebiasis);05415(Diabetic cardiomyopathy);05415(Diabetic cardiomyopathy)	NA	NA	NA	collagen, type III, alpha 1 [Source:MGI Symbol;Acc:MGI:88453]	protein_coding;retained_intron;protein_coding_CDS_not_defined	R-MMU-1454757(Gelatin degradation by MMP1, 2, 3, 7, 8, 9, 12, 13);R-MMU-1474210(Collagen type III degradation by MMP14);R-MMU-1474213(Collagen type III degradation by MMP1,8,9,13);R-MMU-1474266(Formation of collagen fibrils);R-MMU-1650808(Prolyl 4-hydroxylase converts collagen prolines to 4-hydroxyprolines);R-MMU-1980233(Collagen prolyl 3-hydroxylase converts 4-Hyp collagen to 3,4-Hyp collagen);R…	45.1038	46.0082	46.0995	22.4924	21.8159	20.961	12.8302	12.8044	11.9563	0	0	yes
ENSMUSG00000035208	Slfn8	276950	ENSMUST00000038141;ENSMUST00000092838;ENSMUST00000130822;ENSMUST00000215239;ENSMUST00000108152	GO:0000049(tRNA binding);GO:0000166(nucleotide binding);GO:0002376(immune system process);GO:0004518(nuclease activity);GO:0004519(endonuclease activity);GO:0004521(endoribonuclease activity);GO:0005524(ATP binding);GO:0005634(nucleus);GO:0005654(nucleoplasm);GO:0005737(cytoplasm);GO:0005829(cytosol);GO:0008270(zinc ion binding);GO:0016075(rRNA catabolic process);GO:0016078(tRNA catabolic process…	NA	K24459	EC:3.1.-.-	NA	schlafen 8 [Source:MGI Symbol;Acc:MGI:2672859]	protein_coding	NA	4.81158	3.96332	3.79832	47.4008	43.2175	47.6614	35.4293	33.0338	33.8961	0	0	yes
ENSMUSG00000029417	Cxcl9	17329	ENSMUST00000113093;ENSMUST00000202404	GO:0005125(cytokine activity);GO:0005576(extracellular region);GO:0005615(extracellular space);GO:0006935(chemotaxis);GO:0006952(defense response);GO:0006954(inflammatory response);GO:0006955(immune response);GO:0007189(adenylate cyclase-activating G protein-coupled receptor signaling pathway);GO:0008009(chemokine activity);GO:0009617(response to bacterium);GO:0009897(external side of plasma memb…	04060(Cytokine-cytokine receptor interaction);04061(Viral protein interaction with cytokine and cytokine receptor);04062(Chemokine signaling pathway);04620(Toll-like receptor signaling pathway);04620(Toll-like receptor signaling pathway)	NA	NA	NA	C-X-C motif chemokine ligand 9 [Source:MGI Symbol;Acc:MGI:1352449]	protein_coding;retained_intron	R-MMU-374248(Receptor CXCR3 binds ligands CXCL9 to 11);R-MMU-380073(Liganded Gi-activating GPCR acts as a GEF for Gi);R-MMU-749454(The Ligand:GPCR:Gi complex dissociates);R-MMU-749456(Liganded Gi-activating GPCRs bind inactive heterotrimeric G-protein Gi)	0.112801	0.0694848	0.088193	11.4068	10.101	13.7142	6.27992	5.49699	5.38047	0	0	yes
ENSMUSG00000037580	Gch1	14528	ENSMUST00000089959;ENSMUST00000227883	GO:0000166(nucleotide binding);GO:0003824(catalytic activity);GO:0003924(GTPase activity);GO:0003933(GTP cyclohydrolase activity);GO:0003934(GTP cyclohydrolase I activity);GO:0005509(calcium ion binding);GO:0005525(GTP binding);GO:0005634(nucleus);GO:0005654(nucleoplasm);GO:0005737(cytoplasm);GO:0005739(mitochondrion);GO:0005829(cytosol);GO:0006729(tetrahydrobiopterin biosynthetic process);GO:000…	00790(Folate biosynthesis);00790(Folate biosynthesis)	K01495	EC:3.5.4.16	NA	GTP cyclohydrolase 1 [Source:MGI Symbol;Acc:MGI:95675]	protein_coding;retained_intron	R-MMU-1474146(GCH1 reduces GTP to dihydroneopterin triphosphate);R-MMU-1474158(GCHFR binds to GCH1 and negatively regulates its activity)	5.74033	5.65949	6.17735	42.7748	40.8359	41.3956	40.5996	39.9922	40.6951	0	0	yes
ENSMUSG00000074896	Ifit3	15959	ENSMUST00000102825	GO:0002376(immune system process);GO:0005515(protein binding);GO:0005737(cytoplasm);GO:0005739(mitochondrion);GO:0005829(cytosol);GO:0008285(negative regulation of cell population proliferation);GO:0009615(response to virus);GO:0009617(response to bacterium);GO:0035458(cellular response to interferon-beta);GO:0035634(response to stilbenoid);GO:0042802(identical protein binding);GO:0043066(negativ…	NA	NA	NA	NA	interferon-induced protein with tetratricopeptide repeats 3 [Source:MGI Symbol;Acc:MGI:1101055]	protein_coding	NA	1.40756	1.23452	1.29177	344.507	297.092	299.068	359.684	322.619	321.355	0	0	yes
ENSMUSG00000004207	Psap	19156	ENSMUST00000165878;ENSMUST00000105465;ENSMUST00000177779;ENSMUST00000179238	GO:0001664(G protein-coupled receptor binding);GO:0001865(NK T cell differentiation);GO:0002020(protease binding);GO:0003335(corneocyte development);GO:0005515(protein binding);GO:0005543(phospholipid binding);GO:0005576(extracellular region);GO:0005615(extracellular space);GO:0005737(cytoplasm);GO:0005739(mitochondrion);GO:0005764(lysosome);GO:0005770(late endosome);GO:0006629(lipid metabolic pr…	00600(Sphingolipid metabolism);04142(Lysosome);04142(Lysosome)	NA	NA	NA	prosaposin [Source:MGI Symbol;Acc:MGI:97783]	protein_coding	R-MMU-1605591(GBA1:SAPC hydrolyzes GlcCer);R-MMU-1605624(Beta-galactosidases hydrolyse mobilized GM1 to mobilized GM2);R-MMU-1605632(bHEXA,bHEXB hydrolyze PSAP(195-273):Gb4Cer:PE);R-MMU-1605724(NEU1,4 hydrolyze PSAP(195-273):GM3:PE);R-MMU-1605736(GLA hydrolyzes PSAP(195-273):Gb3Cer:PE);R-MMU-1606312(GLB1 hydrolyzes SapB/C:LacCer);R-MMU-1606564(GALC hydrolyzes GalCer);R-MMU-1606602(ASAH1 hydrolyze…	9761.03	9896.85	9876.11	5428.09	5443.54	5410.37	5796.26	6106.49	5920.76	0	0	yes
ENSMUSG00000032688	Malt1	240354	ENSMUST00000049248;ENSMUST00000224229;ENSMUST00000237488;ENSMUST00000237739;ENSMUST00000224265;ENSMUST00000224056;ENSMUST00000225085;ENSMUST00000236050;ENSMUST00000235209;ENSMUST00000235999;ENSMUST00000236314;ENSMUST00000225659;ENSMUST00000236284	GO:0001650(fibrillar center);GO:0001923(B-1 B cell differentiation);GO:0002020(protease binding);GO:0002096(polkadots);GO:0002376(immune system process);GO:0002726(positive regulation of T cell cytokine production);GO:0004175(endopeptidase activity);GO:0004197(cysteine-type endopeptidase activity);GO:0004842(ubiquitin-protein transferase activity);GO:0005515(protein binding);GO:0005634(nucleus);G…	04064(NF-kappa B signaling pathway);04625(C-type lectin receptor signaling pathway);04660(T cell receptor signaling pathway);04662(B cell receptor signaling pathway);05152(Tuberculosis);05152(Tuberculosis)	K07369	EC:3.4.22.-	NA	MALT1 paracaspase [Source:MGI Symbol;Acc:MGI:2445027]	protein_coding;retained_intron;nonsense_mediated_decay;protein_coding_CDS_not_defined	R-MMU-1168644(CARMA1 recruits MALT1 and BCL10 forming CBM Complex);R-MMU-202453(Auto-ubiquitination of TRAF6);R-MMU-202472(Translocation of TRAF6 to CBM complex);R-MMU-202478(Interaction and oligomerization of MALT1 to Bcl10);R-MMU-202500(Activation of IKK complex);R-MMU-202510(Activation of TAK1-TAB2 complex);R-MMU-202534(Ubiquitination of NEMO by TRAF6);R-MMU-2730861(Recruitment of TAK1 kinase …	5.81757	5.79507	5.14642	29.5936	27.5312	27.7688	24.7899	24.2716	24.4353	0	0	yes
ENSMUSG00000050335	Lgals3	16854	ENSMUST00000142734;ENSMUST00000150290;ENSMUST00000151405;ENSMUST00000146468;ENSMUST00000144794;ENSMUST00000226585	GO:0001772(immunological synapse);GO:0002548(monocyte chemotaxis);GO:0005576(extracellular region);GO:0005634(nucleus);GO:0005654(nucleoplasm);GO:0005681(spliceosomal complex);GO:0005737(cytoplasm);GO:0005743(mitochondrial inner membrane);GO:0005829(cytosol);GO:0008380(RNA splicing);GO:0019863(IgE binding);GO:0019903(protein phosphatase binding);GO:0030246(carbohydrate binding);GO:0030593(neutrop…	NA	NA	NA	NA	lectin, galactose binding, soluble 3 [Source:MGI Symbol;Acc:MGI:96778]	protein_coding	NA	3350.61	3402.85	3338.82	1337.26	1369.01	1324.62	1860.29	1850.89	1837.65	0	0	yes
ENSMUSG00000022707	Gbe1	74185	ENSMUST00000163832;ENSMUST00000171132;ENSMUST00000164300;ENSMUST00000169432;ENSMUST00000099628	GO:0003824(catalytic activity);GO:0003844(1,4-alpha-glucan branching enzyme activity);GO:0004553(hydrolase activity, hydrolyzing O-glycosyl compounds);GO:0005737(cytoplasm);GO:0005829(cytosol);GO:0005975(carbohydrate metabolic process);GO:0005978(glycogen biosynthetic process);GO:0016740(transferase activity);GO:0016757(glycosyltransferase activity);GO:0030246(carbohydrate binding);GO:0043169(cat…	00500(Starch and sucrose metabolism);00500(Starch and sucrose metabolism)	K00700	EC:2.4.1.18	NA	1,4-alpha-glucan branching enzyme 1 [Source:MGI Symbol;Acc:MGI:1921435]	protein_coding;retained_intron	R-MMU-3322005(GBE1 catalyzes branch formation in polyGlc-GYG1 complexed with GYS1-a);R-MMU-3322057(GBE1 catalyzes branch formation in polyGlc-GYG1 complexed with GYS1-b)	3.7471	3.54163	3.71666	13.5911	11.6299	11.8637	23.5417	23.074	23.5967	0	0	yes
ENSMUSG00000030047	Arhgap25	232201	ENSMUST00000101197;ENSMUST00000145128;ENSMUST00000113637;ENSMUST00000203559;ENSMUST00000071024	GO:0001891(phagocytic cup);GO:0005096(GTPase activator activity);GO:0006911(phagocytosis, engulfment);GO:0007015(actin filament organization);GO:0007165(signal transduction);GO:0051058(negative regulation of small GTPase mediated signal transduction);GO:0051058(negative regulation of small GTPase mediated signal transduction)	NA	NA	NA	NA	Rho GTPase activating protein 25 [Source:MGI Symbol;Acc:MGI:2443687]	protein_coding;retained_intron	R-MMU-9013144(RAC1 GAPs stimulate RAC1 GTPase activity)	85.2001	85.8844	83.6134	20.2247	19.1306	20.2383	12.0909	12.6279	12.4668	0	0	yes
ENSMUSG00000016496	Cd274	60533	ENSMUST00000016640	GO:0002250(adaptive immune response);GO:0002376(immune system process);GO:0002682(regulation of immune system process);GO:0002845(positive regulation of tolerance induction to tumor cell);GO:0003713(transcription coactivator activity);GO:0005515(protein binding);GO:0005654(nucleoplasm);GO:0005768(endosome);GO:0005886(plasma membrane);GO:0006955(immune response);GO:0007165(signal transduction);GO:…	04514(Cell adhesion molecules);05235(PD-L1 expression and PD-1 checkpoint pathway in cancer)	NA	NA	NA	CD274 antigen [Source:MGI Symbol;Acc:MGI:1926446]	protein_coding	R-MMU-388828(PD-1 binds B7DC and B7H1);R-MMU-389758(Dephosphorylation of CD3-zeta by PD-1 bound phosphatases);R-MMU-389759(Interaction of SHP-1 or SHP-2 with phospho PD-1);R-MMU-389762(Phosphorylation of PD-1)	32.7511	31.3572	29.2119	254.068	237.137	244.997	202.217	188.36	183.968	0	0	yes
ENSMUSG00000019122	Ccl9	20308	ENSMUST00000019266;ENSMUST00000136131	GO:0002548(monocyte chemotaxis);GO:0005125(cytokine activity);GO:0005576(extracellular region);GO:0005615(extracellular space);GO:0006935(chemotaxis);GO:0006954(inflammatory response);GO:0006955(immune response);GO:0007165(signal transduction);GO:0007186(G protein-coupled receptor signaling pathway);GO:0008009(chemokine activity);GO:0030593(neutrophil chemotaxis);GO:0031726(CCR1 chemokine recepto…	04060(Cytokine-cytokine receptor interaction);04061(Viral protein interaction with cytokine and cytokine receptor);04062(Chemokine signaling pathway);04062(Chemokine signaling pathway)	NA	NA	NA	C-C motif chemokine ligand 9 [Source:MGI Symbol;Acc:MGI:104533]	protein_coding;protein_coding_CDS_not_defined	R-MMU-379048(Liganded Gq/11-activating GPCRs act as GEFs for Gq/11);R-MMU-380073(Liganded Gi-activating GPCR acts as a GEF for Gi);R-MMU-391913(FPR2 binds FPR2 ligands);R-MMU-749448(Liganded Gq-activating GPCRs bind inactive heterotrimeric Gq);R-MMU-749452(The Ligand:GPCR:Gq complex dissociates);R-MMU-749454(The Ligand:GPCR:Gi complex dissociates);R-MMU-749456(Liganded Gi-activating GPCRs bind in…	16.5924	16.4384	18.2193	119.711	137.351	142.934	6.8183	7.86817	7.44323	0	0	yes
ENSMUSG00000037242	Clic4	29876	ENSMUST00000037099;ENSMUST00000143370	GO:0001525(angiogenesis);GO:0001886(endothelial cell morphogenesis);GO:0005254(chloride channel activity);GO:0005515(protein binding);GO:0005634(nucleus);GO:0005737(cytoplasm);GO:0005739(mitochondrion);GO:0005813(centrosome);GO:0005829(cytosol);GO:0005856(cytoskeleton);GO:0005886(plasma membrane);GO:0005902(microvillus);GO:0005911(cell-cell junction);GO:0006811(ion transport);GO:0006821(chloride …	NA	NA	NA	NA	chloride intracellular channel 4 [Source:MGI Symbol;Acc:MGI:1352754]	protein_coding;retained_intron	NA	47.378	45.273	45.3314	126.574	121.929	126.366	146.835	147.064	141.058	0	0	yes
ENSMUSG00000030342	Cd9	12527	ENSMUST00000032492;ENSMUST00000140024;ENSMUST00000130132	GO:0005178(integrin binding);GO:0005515(protein binding);GO:0005576(extracellular region);GO:0005886(plasma membrane);GO:0007155(cell adhesion);GO:0007338(single fertilization);GO:0007342(fusion of sperm to egg plasma membrane involved in single fertilization);GO:0008283(cell population proliferation);GO:0008285(negative regulation of cell population proliferation);GO:0008347(glial cell migration…	04640(Hematopoietic cell lineage);04640(Hematopoietic cell lineage)	NA	NA	NA	CD9 antigen [Source:MGI Symbol;Acc:MGI:88348]	protein_coding;retained_intron;protein_coding_CDS_not_defined	R-MMU-1297275(CD9:Izumo Binding);R-MMU-481044(Surface deployment of platelet alpha granule membrane components)	497.044	513.581	492.686	228.723	225.628	222.199	227.838	237.352	241.422	0	0	yes
ENSMUSG00000010095	Slc3a2	17254	ENSMUST00000010239;ENSMUST00000170157;ENSMUST00000206598;ENSMUST00000205377;ENSMUST00000206797;ENSMUST00000206560;ENSMUST00000205463;ENSMUST00000206895;ENSMUST00000205538	GO:0003725(double-stranded RNA binding);GO:0005294(neutral L-amino acid secondary active transmembrane transporter activity);GO:0005515(protein binding);GO:0005654(nucleoplasm);GO:0005764(lysosome);GO:0005765(lysosomal membrane);GO:0005886(plasma membrane);GO:0005975(carbohydrate metabolic process);GO:0006865(amino acid transport);GO:0009925(basal plasma membrane);GO:0009986(cell surface);GO:0015…	04150(mTOR signaling pathway);04216(Ferroptosis);04974(Protein digestion and absorption);04974(Protein digestion and absorption)	NA	NA	NA	solute carrier family 3 (activators of dibasic and neutral amino acid transport), member 2 [Source:MGI Symbol;Acc:MGI:96955]	protein_coding;retained_intron	R-MMU-352191(SLC7A8-mediated uptake of neutral amino acids);R-MMU-352232(SLC7A5:SLC3A2 transports neutral amino acids from extracellular region to cytosol);R-MMU-375131(Basigin binds CD98 complex);R-MMU-376200(SLC7A10-mediated uptake of small neutral amino acids);R-MMU-378513(SLC7A11-mediated exchange of extracellular cysteine and cytosolic glutamate);R-MMU-379415(SLC7A7:SLC3A2 exchanges L-Arg fo…	93.1374	95.7549	92.7613	242.184	241.187	224.582	435.698	430.018	433.752	0	0	yes
ENSMUSG00000020010	Vnn3	26464	ENSMUST00000020190	GO:0005615(extracellular space);GO:0005886(plasma membrane);GO:0006807(nitrogen compound metabolic process);GO:0015939(pantothenate metabolic process);GO:0016020(membrane);GO:0016787(hydrolase activity);GO:0016811(hydrolase activity, acting on carbon-nitrogen (but not peptide) bonds, in linear amides);GO:0017159(pantetheine hydrolase activity);GO:0098552(side of membrane)	00770(Pantothenate and CoA biosynthesis)	K08069	EC:3.5.1.92	NA	vanin 3 [Source:MGI Symbol;Acc:MGI:1347055]	protein_coding	NA	1.50046	1.23798	1.54236	41.6755	40.2737	48.8101	14.1904	12.1952	11.0726	0	0	yes
ENSMUSG00000027698	Nceh1	320024	ENSMUST00000046515;ENSMUST00000140872;ENSMUST00000138947;ENSMUST00000091284;ENSMUST00000129412	GO:0003824(catalytic activity);GO:0005783(endoplasmic reticulum);GO:0005886(plasma membrane);GO:0006629(lipid metabolic process);GO:0006805(xenobiotic metabolic process);GO:0016020(membrane);GO:0016042(lipid catabolic process);GO:0016787(hydrolase activity);GO:0017171(serine hydrolase activity);GO:0042301(phosphate ion binding);GO:0043231(intracellular membrane-bounded organelle);GO:0046485(ether…	04927(Cortisol synthesis and secretion);04934(Cushing syndrome);04976(Bile secretion);04979(Cholesterol metabolism);04979(Cholesterol metabolism)	K14349	EC:3.1.1.-	NA	neutral cholesterol ester hydrolase 1 [Source:MGI Symbol;Acc:MGI:2443191]	protein_coding;protein_coding_CDS_not_defined;nonsense_mediated_decay;retained_intron	R-MMU-6813720(NCEH1 hydrolyzes cholesterol esters)	89.4655	90.7781	83.6545	18.0516	17.5521	17.3433	19.9532	20.3424	18.667	0	0	yes
ENSMUSG00000037664	Cdkn1c	12577	ENSMUST00000037287;ENSMUST00000167912;ENSMUST00000208137;ENSMUST00000207910;ENSMUST00000208118	GO:0000122(negative regulation of transcription by RNA polymerase II);GO:0001501(skeletal system development);GO:0001822(kidney development);GO:0001890(placenta development);GO:0004860(protein kinase inhibitor activity);GO:0004861(cyclin-dependent protein serine/threonine kinase inhibitor activity);GO:0005515(protein binding);GO:0005634(nucleus);GO:0005737(cytoplasm);GO:0007049(cell cycle);GO:000…	04110(Cell cycle);04110(Cell cycle)	NA	NA	NA	cyclin dependent kinase inhibitor 1C [Source:MGI Symbol;Acc:MGI:104564]	protein_coding;retained_intron	R-MMU-1226094(Cyclin D:Cdk4/6 mediated phosphorylation of p130 (RBL2) and dissociation of phosphorylated p130 (RBL2) from DP1:E2F4/5 complex);R-MMU-1226095(Cyclin D:CDK4/6 mediated phosphorylation of p107 (RBL1) and dissociation of phosphorylated p107 (p-RBL1) from DP1:E2F4 complex);R-MMU-69227(Cyclin D:CDK4/6 phosphorylates RB1 and prevents RB1 binding to E2F1/2/3:DP1/2 complexes);R-MMU-8941915(…	126.382	132.384	118.41	11.9835	13.2673	13.2219	31.698	31.2115	32.4974	0	0	yes
ENSMUSG00000036565	Ttyh3	78339	ENSMUST00000042661;ENSMUST00000197452;ENSMUST00000198765;ENSMUST00000198704;ENSMUST00000199157;ENSMUST00000200302	GO:0005229(intracellular calcium activated chloride channel activity);GO:0005254(chloride channel activity);GO:0005886(plasma membrane);GO:0006811(ion transport);GO:0006821(chloride transport);GO:0016020(membrane);GO:0034220(ion transmembrane transport);GO:0034707(chloride channel complex);GO:0072320(volume-sensitive chloride channel activity);GO:1902476(chloride transmembrane transport);GO:19024…	NA	NA	NA	NA	tweety family member 3 [Source:MGI Symbol;Acc:MGI:1925589]	protein_coding;retained_intron;protein_coding_CDS_not_defined	R-MMU-2744242(TTYH2/3 transport cytosolic Cl- to extracellular region)	34.4687	35.7395	35.4745	12.2245	12.6729	12.9856	7.50282	8.38253	7.83441	0	0	yes
ENSMUSG00000028163	Nfkb1	18033	ENSMUST00000029812;ENSMUST00000129428;ENSMUST00000164430;ENSMUST00000138602;ENSMUST00000132668;ENSMUST00000150007;ENSMUST00000196246;ENSMUST00000184550;ENSMUST00000199588	GO:0000122(negative regulation of transcription by RNA polymerase II);GO:0000165(MAPK cascade);GO:0000785(chromatin);GO:0000976(transcription cis-regulatory region binding);GO:0000977(RNA polymerase II transcription regulatory region sequence-specific DNA binding);GO:0000978(RNA polymerase II cis-regulatory region sequence-specific DNA binding);GO:0000981(DNA-binding transcription factor activity…	04010(MAPK signaling pathway);04014(Ras signaling pathway);04024(cAMP signaling pathway);04062(Chemokine signaling pathway);04064(NF-kappa B signaling pathway);04066(HIF-1 signaling pathway);04071(Sphingolipid signaling pathway);04151(PI3K-Akt signaling pathway);04210(Apoptosis);04211(Longevity regulating pathway);04218(Cellular senescence);04380(Osteoclast differentiation);04613(Neutrophil extra…	NA	NA	RHD	nuclear factor of kappa light polypeptide gene enhancer in B cells 1, p105 [Source:MGI Symbol;Acc:MGI:97312]	protein_coding;retained_intron;protein_coding_CDS_not_defined;nonsense_mediated_decay	R-MMU-1168633(NF-kappaB translocates from the cytosol to the nucleus);R-MMU-1168638(Activated IKK phosphorylates I-kappaB);R-MMU-1168640(Ubiquitinated IkB is degraded);R-MMU-1168642(SCF with beta-TrCP1 or beta-TrCP2 binds NF-kappaB:phospho-IkB);R-MMU-1168643(SCF-beta-TrCP ubiquitinylates IkB);R-MMU-168140(Active IKK Complex phosphorylates NF-kappa-B inhibitor );R-MMU-168166(NF-kappa-B complex is …	7.14339	7.21322	7.02294	27.104	25.9965	25.446	13.6471	12.7266	13.0968	0	0	yes
ENSMUSG00000027611	Procr	19124	ENSMUST00000029140;ENSMUST00000143493;ENSMUST00000132608;ENSMUST00000155095	GO:0005615(extracellular space);GO:0005813(centrosome);GO:0007596(blood coagulation);GO:0007599(hemostasis);GO:0016020(membrane);GO:0038023(signaling receptor activity);GO:0048471(perinuclear region of cytoplasm);GO:0050819(negative regulation of coagulation);GO:0050819(negative regulation of coagulation)	04610(Complement and coagulation cascades);04610(Complement and coagulation cascades)	NA	NA	NA	protein C receptor, endothelial [Source:MGI Symbol;Acc:MGI:104596]	protein_coding;protein_coding_CDS_not_defined;retained_intron	R-MMU-141040(Activated thrombin:thrombomodulin cleaves PROCR:Protein C to PROCR:Activated protein C);R-MMU-5591052(PROCR binds Protein C);R-MMU-5603467(Activated protein C is released from PROCR);R-MMU-5606996(Soluble PROCR binds activated protein C);R-MMU-5607004(Soluble PROCR binds PRTN3:CD177);R-MMU-5607058(Activated protein C:PROCR binds F2R)	18.272	16.9913	17.8096	230.301	207.458	216.306	214.942	209.389	214.442	0	0	yes
ENSMUSG00000078606	Gvin2	100042856	ENSMUST00000176467;ENSMUST00000106766;ENSMUST00000176969;ENSMUST00000176994	GO:0000166(nucleotide binding);GO:0003674(molecular_function);GO:0005525(GTP binding);GO:0005575(cellular_component);GO:0005634(nucleus);GO:0005737(cytoplasm);GO:0005829(cytosol);GO:0008150(biological_process);GO:0008150(biological_process)	NA	NA	NA	NA	GTPase, very large interferon inducible, family member 2 [Source:MGI Symbol;Acc:MGI:3782245]	protein_coding;protein_coding_CDS_not_defined	NA	2.01241	1.70255	1.6232	18.5692	16.8127	17.9067	16.1465	14.2868	14.4869	0	0	yes
ENSMUSG00000025076	Casp7	12369	ENSMUST00000026062;ENSMUST00000235386;ENSMUST00000235178;ENSMUST00000237055;ENSMUST00000237765;ENSMUST00000238892	GO:0003723(RNA binding);GO:0003824(catalytic activity);GO:0004190(aspartic-type endopeptidase activity);GO:0004197(cysteine-type endopeptidase activity);GO:0005515(protein binding);GO:0005576(extracellular region);GO:0005615(extracellular space);GO:0005634(nucleus);GO:0005737(cytoplasm);GO:0005829(cytosol);GO:0006508(proteolysis);GO:0006915(apoptotic process);GO:0007507(heart development);GO:0008…	04148(Efferocytosis);04210(Apoptosis);04215(Apoptosis - multiple species);04623(Cytosolic DNA-sensing pathway);04668(TNF signaling pathway);04932(Non-alcoholic fatty liver disease);05010(Alzheimer disease);05022(Pathways of neurodegeneration - multiple diseases);05132(Salmonella infection);05133(Pertussis);05134(Legionellosis);05200(Pathways in cancer);05417(Lipid and atherosclerosis);05417(Lipid…	K04397	EC:3.4.22.60	NA	caspase 7 [Source:MGI Symbol;Acc:MGI:109383]	protein_coding;protein_coding_CDS_not_defined;retained_intron	R-MMU-114261(Cleavage of Procaspase-7 by the apoptosome);R-MMU-114354(SMAC binds XIAP:Caspase-7);R-MMU-114392(Dissociation of Caspase-7 from DIABLO:XIAP:Caspase-7);R-MMU-201628(Caspase-mediated cleavage of vimentin at DSVD (85));R-MMU-201634(Caspase-mediated cleavage of FADK 1);R-MMU-201639(Caspase-mediated cleavage of GAS2);R-MMU-351901(Caspase-mediated cleavage of MST3);R-MMU-351936(Caspase-med…	3.77067	3.25827	3.38725	25.1277	24.3378	24.5706	11.9108	11.9515	11.0148	0	0	yes
ENSMUSG00000036528	Ppfibp2	19024	ENSMUST00000040056;ENSMUST00000098134;ENSMUST00000208504;ENSMUST00000208956;ENSMUST00000239294;ENSMUST00000208159;ENSMUST00000207852	GO:0005515(protein binding);GO:0007528(neuromuscular junction development);GO:0042802(identical protein binding);GO:0048786(presynaptic active zone);GO:0098793(presynapse);GO:0098793(presynapse)	NA	NA	NA	NA	PTPRF interacting protein, binding protein 2 (liprin beta 2) [Source:MGI Symbol;Acc:MGI:894649]	protein_coding;retained_intron	R-MMU-388824(PTPRF, PTPRS, PTPRD bind Liprins)	2.99192	3.04796	2.7965	17.2316	16.2682	14.5605	27.1329	25.7795	27.5171	0	0	yes
ENSMUSG00000019850	Tnfaip3	21929	ENSMUST00000105527;ENSMUST00000019997;ENSMUST00000154590;ENSMUST00000146388;ENSMUST00000154749;ENSMUST00000122863	GO:0001922(B-1 B cell homeostasis);GO:0002020(protease binding);GO:0002237(response to molecule of bacterial origin);GO:0002315(marginal zone B cell differentiation);GO:0002632(negative regulation of granuloma formation);GO:0002634(regulation of germinal center formation);GO:0002637(regulation of immunoglobulin production);GO:0002677(negative regulation of chronic inflammatory response);GO:000367…	04064(NF-kappa B signaling pathway);04217(Necroptosis);04621(NOD-like receptor signaling pathway);04657(IL-17 signaling pathway);04668(TNF signaling pathway);05162(Measles);05169(Epstein-Barr virus infection);05169(Epstein-Barr virus infection)	K11859	EC:3.4.19.12	NA	tumor necrosis factor, alpha-induced protein 3 [Source:MGI Symbol;Acc:MGI:1196377]	protein_coding;retained_intron	R-MMU-140978(TRADD:TRAF2:RIP1 complex binds FADD);R-MMU-5357776(TNF:TNFR1:TRADD:TRAF2:K63polyUb-RIPK1:BIRC2,3:LUBAC recruits IKKA:IKBKB:IKBKG);R-MMU-5357845(K63polyUb-RIPK1 is deubiquitinated);R-MMU-5357860(TNF:TNFR1:TRADD:TRAF2:K63polyUb-RIPK1:BIRC2/3:LUBAC recruits TAK1 complex);R-MMU-5690827(TNFAIP3 (A20) ubiquitinates RIPK1);R-MMU-5690845(TNIPs bind TNFAIP3 (A20));R-MMU-5690856(TNFAIP3 (A20) …	8.75578	8.20295	8.16906	46.4787	43.2728	44.8202	36.1835	33.7279	35.6837	0	0	yes
ENSMUSG00000038034	Igsf8	140559	ENSMUST00000039506;ENSMUST00000150598;ENSMUST00000194505;ENSMUST00000195659	GO:0016020(membrane);GO:0043231(intracellular membrane-bounded organelle);GO:0043231(intracellular membrane-bounded organelle)	NA	NA	NA	NA	immunoglobulin superfamily, member 8 [Source:MGI Symbol;Acc:MGI:2154090]	protein_coding;protein_coding_CDS_not_defined	NA	38.9597	41.051	42.9452	132.336	130.633	123.727	134.642	133.961	137.405	0	0	yes
ENSMUSG00000016528	Mapkapk2	17164	ENSMUST00000016672;ENSMUST00000188459	GO:0000166(nucleotide binding);GO:0002224(toll-like receptor signaling pathway);GO:0004672(protein kinase activity);GO:0004674(protein serine/threonine kinase activity);GO:0004683(calmodulin-dependent protein kinase activity);GO:0005515(protein binding);GO:0005516(calmodulin binding);GO:0005524(ATP binding);GO:0005634(nucleus);GO:0005654(nucleoplasm);GO:0005737(cytoplasm);GO:0005813(centrosome);G…	04010(MAPK signaling pathway);04148(Efferocytosis);04218(Cellular senescence);04370(VEGF signaling pathway);04625(C-type lectin receptor signaling pathway);04722(Neurotrophin signaling pathway);05167(Kaposi sarcoma-associated herpesvirus infection);05203(Viral carcinogenesis);05203(Viral carcinogenesis)	K04443	EC:2.7.11.1	NA	MAP kinase-activated protein kinase 2 [Source:MGI Symbol;Acc:MGI:109298]	protein_coding	R-MMU-187688(p38 MAPK phosphorylates MAPKAPK2, MAPKAPK3);R-MMU-199917(MAPKAPK2 phosphorylates CREB at Serine 133);R-MMU-429016(ALOX5 is phosphorylated by MAPKAP2);R-MMU-450222(Active p38 MAPK phosphorylates MAPKAPK2 or 3);R-MMU-450257(Nuclear export of human p38 MAPK mediated by its substrate MAPKAPK2 or 3);R-MMU-450333(Activated human MKK3/MKK6 phosphorylates p38 MAPK complexed with MAPKAPK2 or …	72.5589	73.5873	77.2452	315.787	307.398	295.344	245.356	252.782	256.06	0	0	yes
ENSMUSG00000039501	Znfx1	98999	ENSMUST00000048988;ENSMUST00000155281;ENSMUST00000128676;ENSMUST00000135967;ENSMUST00000067584	GO:0002218(activation of innate immune response);GO:0002376(immune system process);GO:0003723(RNA binding);GO:0004386(helicase activity);GO:0005634(nucleus);GO:0005737(cytoplasm);GO:0005739(mitochondrion);GO:0005741(mitochondrial outer membrane);GO:0008270(zinc ion binding);GO:0010494(cytoplasmic stress granule);GO:0016020(membrane);GO:0031048(small non-coding RNA-dependent heterochromatin format…	04622(RIG-I-like receptor signaling pathway);04622(RIG-I-like receptor signaling pathway)	NA	NA	Others	zinc finger, NFX1-type containing 1 [Source:MGI Symbol;Acc:MGI:2138982]	protein_coding;retained_intron	NA	17.9888	16.5589	17.9237	107.441	103.773	103.088	103.105	99.5455	101.043	0	0	yes
ENSMUSG00000030096	Slc6a6	21366	ENSMUST00000032185;ENSMUST00000205480;ENSMUST00000205764;ENSMUST00000205828;ENSMUST00000206451;ENSMUST00000205443;ENSMUST00000205663;ENSMUST00000206988;ENSMUST00000206835;ENSMUST00000206545;ENSMUST00000205477	GO:0005283(amino acid:sodium symporter activity);GO:0005332(gamma-aminobutyric acid:sodium:chloride symporter activity);GO:0005368(taurine transmembrane transporter activity);GO:0005369(taurine:sodium symporter activity);GO:0005886(plasma membrane);GO:0006836(neurotransmitter transport);GO:0015171(amino acid transmembrane transporter activity);GO:0015185(gamma-aminobutyric acid transmembrane tran…	NA	NA	NA	NA	solute carrier family 6 (neurotransmitter transporter, taurine), member 6 [Source:MGI Symbol;Acc:MGI:98488]	protein_coding;retained_intron;protein_coding_CDS_not_defined;nonsense_mediated_decay	R-MMU-351987(SLC6A6-mediated uptake of taurine and beta-alanine)	149.018	148.646	146.836	59.3218	54.6696	54.1888	66.8103	66.9741	67.7221	0	0	yes
ENSMUSG00000033066	Gas7	14457	ENSMUST00000108680;ENSMUST00000041611;ENSMUST00000145496;ENSMUST00000140863;ENSMUST00000108681;ENSMUST00000133367;ENSMUST00000136796;ENSMUST00000151784;ENSMUST00020183803	GO:0005515(protein binding);GO:0005515(protein binding)	NA	NA	NA	NA	growth arrest specific 7 [Source:MGI Symbol;Acc:MGI:1202388]	protein_coding;retained_intron;nonsense_mediated_decay	NA	6.55249	6.14385	6.2763	22.6672	22.838	22.1395	28.5713	28.6013	28.8308	0	0	yes
ENSMUSG00000043939	A530064D06Rik	328830	ENSMUST00000053612;ENSMUST00000027764;ENSMUST00000233815;ENSMUST00000232817;ENSMUST00000233384	GO:0005515(protein binding);GO:0009986(cell surface);GO:0016020(membrane);GO:0038023(signaling receptor activity);GO:0038023(signaling receptor activity)	NA	NA	NA	NA	RIKEN cDNA A530064D06 gene [Source:MGI Symbol;Acc:MGI:2443476]	protein_coding;retained_intron;nonsense_mediated_decay	NA	0.246059	0.13316	0.207016	3.79053	4.13773	3.36732	10.3271	10.0329	9.9603	0	0	yes
ENSMUSG00000078616	Trim30c	434219	ENSMUST00000106828	GO:0000209(protein polyubiquitination);GO:0000932(P-body);GO:0002218(activation of innate immune response);GO:0003713(transcription coactivator activity);GO:0004842(ubiquitin-protein transferase activity);GO:0005515(protein binding);GO:0005654(nucleoplasm);GO:0005737(cytoplasm);GO:0005829(cytosol);GO:0006914(autophagy);GO:0008270(zinc ion binding);GO:0010508(positive regulation of autophagy);GO:0…	NA	NA	NA	NA	tripartite motif-containing 30C [Source:MGI Symbol;Acc:MGI:4821257]	protein_coding	NA	0.199702	0.124568	0.158956	59.5325	54.1374	56.9851	29.8635	24.9738	24.8435	0	0	yes
ENSMUSG00000026389	Steap3	68428	ENSMUST00000112640;ENSMUST00000112641;ENSMUST00000140490	GO:0005737(cytoplasm);GO:0005768(endosome);GO:0005771(multivesicular body);GO:0006826(iron ion transport);GO:0009306(protein secretion);GO:0010008(endosome membrane);GO:0016020(membrane);GO:0020037(heme binding);GO:0052851(ferric-chelate reductase (NADPH) activity);GO:0071949(FAD binding);GO:0071949(FAD binding)	04115(p53 signaling pathway);04216(Ferroptosis);04216(Ferroptosis)	K10142	EC:1.16.1.-	NA	STEAP family member 3 [Source:MGI Symbol;Acc:MGI:1915678]	protein_coding	R-MMU-6801195(STEAP3 binds BNIP3L);R-MMU-9018746(RHOQ binds effectors at the plasma membrane);R-MMU-917811(STEAP3,STEAP4 reduce Fe3+ to Fe2+);R-MMU-9693125(RHOF binds effectors at the plasma membrane);R-MMU-9693198(RHOD binds effectors at the plasma membrane)	27.3156	28.5428	26.0088	5.4103	5.56221	5.23483	6.05367	5.92497	6.45239	0	0	yes
ENSMUSG00000039062	Anpep	16790	ENSMUST00000049004;ENSMUST00000107392;ENSMUST00000149164;ENSMUST00000206235;ENSMUST00000206682	GO:0001525(angiogenesis);GO:0004177(aminopeptidase activity);GO:0005615(extracellular space);GO:0005737(cytoplasm);GO:0005793(endoplasmic reticulum-Golgi intermediate compartment);GO:0005886(plasma membrane);GO:0006508(proteolysis);GO:0008233(peptidase activity);GO:0008237(metallopeptidase activity);GO:0008270(zinc ion binding);GO:0009897(external side of plasma membrane);GO:0016020(membrane);GO:…	00480(Glutathione metabolism);04614(Renin-angiotensin system);04640(Hematopoietic cell lineage);04640(Hematopoietic cell lineage)	K11140	EC:3.4.11.2	NA	alanyl aminopeptidase, membrane [Source:MGI Symbol;Acc:MGI:5000466]	protein_coding;protein_coding_CDS_not_defined;retained_intron	R-MMU-6798743(Exocytosis of secretory granule membrane proteins)	854.802	865.94	859.38	501.647	491.643	485.448	409.518	411.813	426.874	0	0	yes
ENSMUSG00000027613	Eif6	16418	ENSMUST00000029142;ENSMUST00000109638;ENSMUST00000134278;ENSMUST00000134811;ENSMUST00000138962	GO:0000054(ribosomal subunit export from nucleus);GO:0000460(maturation of 5.8S rRNA);GO:0000470(maturation of LSU-rRNA);GO:0003743(translation initiation factor activity);GO:0005634(nucleus);GO:0005638(lamin filament);GO:0005654(nucleoplasm);GO:0005730(nucleolus);GO:0005737(cytoplasm);GO:0005829(cytosol);GO:0005882(intermediate filament);GO:0006110(regulation of glycolytic process);GO:0006412(tr…	03008(Ribosome biogenesis in eukaryotes);03008(Ribosome biogenesis in eukaryotes)	NA	NA	NA	eukaryotic translation initiation factor 6 [Source:MGI Symbol;Acc:MGI:1196288]	protein_coding;protein_coding_CDS_not_defined;retained_intron	NA	27.6513	29.7753	28.7163	82.1113	84.5424	85.0439	99.2908	100.867	94.2932	0	0	yes
ENSMUSG00000035891	Cerk	223753	ENSMUST00000044332;ENSMUST00000150767;ENSMUST00000156546	GO:0000166(nucleotide binding);GO:0000287(magnesium ion binding);GO:0001729(ceramide kinase activity);GO:0005524(ATP binding);GO:0005737(cytoplasm);GO:0005739(mitochondrion);GO:0005886(plasma membrane);GO:0006629(lipid metabolic process);GO:0006672(ceramide metabolic process);GO:0016020(membrane);GO:0016301(kinase activity);GO:0016310(phosphorylation);GO:0016740(transferase activity);GO:0102773(d…	00600(Sphingolipid metabolism);00600(Sphingolipid metabolism)	K04715	EC:2.7.1.138	NA	ceramide kinase [Source:MGI Symbol;Acc:MGI:2386052]	protein_coding;retained_intron	R-MMU-1638845(CERK phosphorylates CERA to form C1P)	96.8487	97.0197	97.1146	42.7975	41.9162	41.4197	36.2975	35.0988	36.1193	0	0	yes
ENSMUSG00000053040	Aph1c	68318	ENSMUST00000169282;ENSMUST00000057261	GO:0001656(metanephros development);GO:0001963(synaptic transmission, dopaminergic);GO:0005783(endoplasmic reticulum);GO:0005886(plasma membrane);GO:0006509(membrane protein ectodomain proteolysis);GO:0007219(Notch signaling pathway);GO:0007220(Notch receptor processing);GO:0007614(short-term memory);GO:0007626(locomotory behavior);GO:0016020(membrane);GO:0016485(protein processing);GO:0030133(tr…	04330(Notch signaling pathway);05010(Alzheimer disease);05010(Alzheimer disease)	NA	NA	NA	aph1 homolog C, gamma secretase subunit [Source:MGI Symbol;Acc:MGI:1915568]	protein_coding	R-MMU-2067638(Gamma secretase cleaves Dner:Notch1 complex);R-MMU-209285(The transmembrane complex Murine gamma-secretase cleaves Murine NEXT at the S3 site leaving NTM and releasing NICD into the cytoplasm)	58.4086	57.9544	58.2071	11.6777	12.3305	12.1991	15.664	16.9967	16.0533	0	0	yes
ENSMUSG00000074622	Mafb	16658	ENSMUST00000099126	GO:0000978(RNA polymerase II cis-regulatory region sequence-specific DNA binding);GO:0000981(DNA-binding transcription factor activity, RNA polymerase II-specific);GO:0001228(DNA-binding transcription activator activity, RNA polymerase II-specific);GO:0003677(DNA binding);GO:0003700(DNA-binding transcription factor activity);GO:0005515(protein binding);GO:0005634(nucleus);GO:0005654(nucleoplasm);…	04928(Parathyroid hormone synthesis, secretion and action)	NA	NA	TF_bZIP	MAF bZIP transcription factor B [Source:MGI Symbol;Acc:MGI:104555]	protein_coding	R-MMU-5619413(Hoxa3 gene is transcribed);R-MMU-5619424(Mafb and Hoxb1:Pbx1:Pknox1 (Hoxb1:Pbx1:Prep1) activate Hoxa3 expression);R-MMU-5619435(Hoxb3 gene is transcribed);R-MMU-5619440(Mafb:Jun and Egr2 activate Hoxb3 expression)	28.0424	28.7479	27.3938	3.56909	4.01832	4.01911	1.74354	2.08583	1.73071	0	0	yes
ENSMUSG00000025950	Idh1	15926	ENSMUST00000097709;ENSMUST00000169032;ENSMUST00000188876;ENSMUST00000191459;ENSMUST00000188109;ENSMUST00000186222	GO:0000287(magnesium ion binding);GO:0004450(isocitrate dehydrogenase (NADP+) activity);GO:0005737(cytoplasm);GO:0005739(mitochondrion);GO:0005777(peroxisome);GO:0005829(cytosol);GO:0006097(glyoxylate cycle);GO:0006099(tricarboxylic acid cycle);GO:0006102(isocitrate metabolic process);GO:0006103(2-oxoglutarate metabolic process);GO:0006739(NADP metabolic process);GO:0006749(glutathione metabolic …	00020(Citrate cycle (TCA cycle));00480(Glutathione metabolism);04146(Peroxisome);05230(Central carbon metabolism in cancer);05230(Central carbon metabolism in cancer)	K00031	EC:1.1.1.42	NA	isocitrate dehydrogenase 1 (NADP+), soluble [Source:MGI Symbol;Acc:MGI:96413]	protein_coding	R-MMU-389540(isocitrate + NADP+ => 2-oxoglutarate + CO2 + NADPH + H+);R-MMU-389550(isocitrate + NADP+ => 2-oxoglutarate + CO2 + NADPH + H+);R-MMU-6798745(Exocytosis of tertiary granule lumen proteins);R-MMU-6798748(Exocytosis of secretory granule lumen proteins);R-MMU-6800434(Exocytosis of ficolin-rich granule lumen proteins);R-MMU-9033235(Cargo of PEX5S,L translocates from the cytosol to the per…	76.4081	71.9452	72.1002	22.0737	22.8639	21.978	29.7773	30.9532	30.3558	0	0	yes
ENSMUSG00000035042	Ccl5	20304	ENSMUST00000035938;ENSMUST00000125015	GO:0002230(positive regulation of defense response to virus by host);GO:0002548(monocyte chemotaxis);GO:0004435(phosphatidylinositol phospholipase C activity);GO:0004672(protein kinase activity);GO:0005125(cytokine activity);GO:0005576(extracellular region);GO:0005615(extracellular space);GO:0005737(cytoplasm);GO:0006816(calcium ion transport);GO:0006874(cellular calcium ion homeostasis);GO:00068…	04060(Cytokine-cytokine receptor interaction);04061(Viral protein interaction with cytokine and cytokine receptor);04062(Chemokine signaling pathway);04620(Toll-like receptor signaling pathway);04621(NOD-like receptor signaling pathway);04623(Cytosolic DNA-sensing pathway);04668(TNF signaling pathway);05020(Prion disease);05142(Chagas disease);05163(Human cytomegalovirus infection);05164(Influenz…	NA	NA	NA	C-C motif chemokine ligand 5 [Source:MGI Symbol;Acc:MGI:98262]	protein_coding;retained_intron	R-MMU-373061(Receptors CCR3, 4 and 5 bind CCL5 ligand);R-MMU-380073(Liganded Gi-activating GPCR acts as a GEF for Gi);R-MMU-443986(Receptor ACKR2 binds most inflammatory CC chemokines);R-MMU-749454(The Ligand:GPCR:Gi complex dissociates);R-MMU-749456(Liganded Gi-activating GPCRs bind inactive heterotrimeric G-protein Gi)	6.52389	4.93294	7.03808	1908.03	1933.11	2127.27	968.525	1081.37	1011.18	0	0	yes
ENSMUSG00000059013	Sh2d3c	27387	ENSMUST00000074248;ENSMUST00000113242;ENSMUST00000141670;ENSMUST00000131101;ENSMUST00000124133;ENSMUST00000139563	GO:0001784(phosphotyrosine residue binding);GO:0005068(transmembrane receptor protein tyrosine kinase adaptor activity);GO:0005085(guanyl-nucleotide exchange factor activity);GO:0005515(protein binding);GO:0005737(cytoplasm);GO:0005829(cytosol);GO:0005886(plasma membrane);GO:0007165(signal transduction);GO:0007169(transmembrane receptor protein tyrosine kinase signaling pathway);GO:0007264(small …	NA	NA	NA	NA	SH2 domain containing 3C [Source:MGI Symbol;Acc:MGI:1351631]	protein_coding;protein_coding_CDS_not_defined	NA	23.3203	23.852	24.6488	4.93754	5.01734	4.65198	5.70743	5.45832	6.60842	0	0	yes
ENSMUSG00000040552	C3ar1	12267	ENSMUST00000042081	GO:0001850(complement component C3a binding);GO:0002430(complement receptor mediated signaling pathway);GO:0002462(tolerance induction to nonself antigen);GO:0002684(positive regulation of immune system process);GO:0004875(complement receptor activity);GO:0004876(complement component C3a receptor activity);GO:0004878(complement component C5a receptor activity);GO:0004930(G protein-coupled recepto…	04080(Neuroactive ligand-receptor interaction);04610(Complement and coagulation cascades);04936(Alcoholic liver disease);05150(Staphylococcus aureus infection);05171(Coronavirus disease - COVID-19)	NA	NA	NA	complement component 3a receptor 1 [Source:MGI Symbol;Acc:MGI:1097680]	protein_coding	R-MMU-380073(Liganded Gi-activating GPCR acts as a GEF for Gi);R-MMU-444647(C3a receptor binds anaphylatoxin C3a);R-MMU-6798739(Exocytosis of azurophil granule membrane proteins);R-MMU-6799350(Exocytosis of specific granule membrane proteins);R-MMU-749454(The Ligand:GPCR:Gi complex dissociates);R-MMU-749456(Liganded Gi-activating GPCRs bind inactive heterotrimeric G-protein Gi)	87.1717	86.4734	84.4709	34.2794	30.4649	35.1416	17.8559	17.181	17.0024	0	0	yes
ENSMUSG00000047945	Marcksl1	17357	ENSMUST00000062356	GO:0003779(actin binding);GO:0005516(calmodulin binding);GO:0005737(cytoplasm);GO:0005856(cytoskeleton);GO:0005886(plasma membrane);GO:0007015(actin filament organization);GO:0007417(central nervous system development);GO:0008021(synaptic vesicle);GO:0008283(cell population proliferation);GO:0008284(positive regulation of cell population proliferation);GO:0016020(membrane);GO:0042734(presynaptic …	04666(Fc gamma R-mediated phagocytosis);05140(Leishmaniasis)	NA	NA	NA	MARCKS-like 1 [Source:MGI Symbol;Acc:MGI:97143]	protein_coding	NA	11.7505	11.2989	13.2832	131.268	140.411	133.045	65.1983	64.5806	61.6413	0	0	yes
ENSMUSG00000023030	Slc11a2	18174	ENSMUST00000138843;ENSMUST00000023774;ENSMUST00000136168;ENSMUST00000140535;ENSMUST00000124324;ENSMUST00000154331;ENSMUST00000154676	GO:0000041(transition metal ion transport);GO:0001666(response to hypoxia);GO:0005375(copper ion transmembrane transporter activity);GO:0005381(iron ion transmembrane transporter activity);GO:0005384(manganese ion transmembrane transporter activity);GO:0005506(iron ion binding);GO:0005507(copper ion binding);GO:0005634(nucleus);GO:0005737(cytoplasm);GO:0005739(mitochondrion);GO:0005741(mitochondr…	04142(Lysosome);04216(Ferroptosis);04978(Mineral absorption);05010(Alzheimer disease);05012(Parkinson disease);05012(Parkinson disease)	NA	NA	NA	solute carrier family 11 (proton-coupled divalent metal ion transporters), member 2 [Source:MGI Symbol;Acc:MGI:1345279]	protein_coding;nonsense_mediated_decay;retained_intron	R-MMU-435349(SLC11A2 cotransports Fe2+, H+ from extracellular region to cytosol)	17.8821	16.6736	17.4688	50.2034	50.4831	51.2203	50.2224	53.301	52.2034	0	0	yes
ENSMUSG00000062825	Actg1	11465	ENSMUST00000106215;ENSMUST00000071555;ENSMUST00000141406;ENSMUST00000156343;ENSMUST00000128055;ENSMUST00000131103;ENSMUST00000144868	GO:0000166(nucleotide binding);GO:0001525(angiogenesis);GO:0001738(morphogenesis of a polarized epithelium);GO:0005200(structural constituent of cytoskeleton);GO:0005515(protein binding);GO:0005522(profilin binding);GO:0005524(ATP binding);GO:0005737(cytoplasm);GO:0005829(cytosol);GO:0005856(cytoskeleton);GO:0005884(actin filament);GO:0005886(plasma membrane);GO:0005911(cell-cell junction);GO:000…	03082(ATP-dependent chromatin remodeling);04015(Rap1 signaling pathway);04145(Phagosome);04210(Apoptosis);04390(Hippo signaling pathway);04510(Focal adhesion);04520(Adherens junction);04530(Tight junction);04611(Platelet activation);04613(Neutrophil extracellular trap formation);04670(Leukocyte transendothelial migration);04714(Thermogenesis);04810(Regulation of actin cytoskeleton);04814(Motor pr…	NA	NA	NA	actin, gamma, cytoplasmic 1 [Source:MGI Symbol;Acc:MGI:87906]	protein_coding;retained_intron;nonsense_mediated_decay	R-MMU-1861595(Extension of pseudopodia by myosin-X in a PI3K dependent manner);R-MMU-190519(Internalization of gap junction plaques);R-MMU-190829(Lysosomal degradation of gap junction plaques);R-MMU-196017(Dynamin is recruited to the gap junction plaque);R-MMU-196026(Dab2 is recruited to the junctional plaques);R-MMU-2029466((WASPs, WAVE):G-actin:ARP2/3 binds F-actin);R-MMU-2029473(Branching and …	874.347	901.799	883.042	466.804	486.17	448.38	416.591	420.227	409.948	0	0	yes
ENSMUSG00000028961	Pgd	110208	ENSMUST00000084124;ENSMUST00000124409;ENSMUST00000137982;ENSMUST00000156120;ENSMUST00000143944	GO:0004616(phosphogluconate dehydrogenase (decarboxylating) activity);GO:0005737(cytoplasm);GO:0005829(cytosol);GO:0006098(pentose-phosphate shunt);GO:0006739(NADP metabolic process);GO:0009051(pentose-phosphate shunt, oxidative branch);GO:0016491(oxidoreductase activity);GO:0019322(pentose biosynthetic process);GO:0019521(D-gluconate metabolic process);GO:0030246(carbohydrate binding);GO:0031406…	00030(Pentose phosphate pathway);00480(Glutathione metabolism);00480(Glutathione metabolism)	K00033	EC:1.1.1.343;EC:1.1.1.44	NA	phosphogluconate dehydrogenase [Source:MGI Symbol;Acc:MGI:97553]	protein_coding;retained_intron	R-MMU-71299(6-phospho-D-gluconate + NADP+ => D-ribulose 5-phosphate + CO2 + NADPH + H+)	68.4105	71.4467	73.6016	160.409	168.717	153.832	216.251	229.925	223.268	0	0	yes
ENSMUSG00000042190	Cmklr1	14747	ENSMUST00000047936;ENSMUST00000132065;ENSMUST00000142854;ENSMUST00000151460	GO:0002430(complement receptor mediated signaling pathway);GO:0004875(complement receptor activity);GO:0004930(G protein-coupled receptor activity);GO:0005886(plasma membrane);GO:0006935(chemotaxis);GO:0006954(inflammatory response);GO:0007165(signal transduction);GO:0007186(G protein-coupled receptor signaling pathway);GO:0007200(phospholipase C-activating G protein-coupled receptor signaling pa…	NA	NA	NA	NA	chemerin chemokine-like receptor 1 [Source:MGI Symbol;Acc:MGI:109603]	protein_coding;protein_coding_CDS_not_defined	R-MMU-8862700(CMKLR1 binds Resolvin E1)	11.5573	10.6053	11.5651	63.4108	60.5935	61.8366	36.8715	37.9311	37.8654	0	0	yes
ENSMUSG00000026879	Gsn	227753	ENSMUST00000201185;ENSMUST00000028239;ENSMUST00000202990;ENSMUST00000202899;ENSMUST00000142324;ENSMUST00000124323	GO:0001726(ruffle);GO:0002102(podosome);GO:0003779(actin binding);GO:0005509(calcium ion binding);GO:0005515(protein binding);GO:0005546(phosphatidylinositol-4,5-bisphosphate binding);GO:0005576(extracellular region);GO:0005615(extracellular space);GO:0005634(nucleus);GO:0005737(cytoplasm);GO:0005829(cytosol);GO:0005856(cytoskeleton);GO:0005886(plasma membrane);GO:0005925(focal adhesion);GO:00069…	04666(Fc gamma R-mediated phagocytosis);04810(Regulation of actin cytoskeleton);05203(Viral carcinogenesis);05203(Viral carcinogenesis)	NA	NA	NA	gelsolin [Source:MGI Symbol;Acc:MGI:95851]	protein_coding;retained_intron	R-MMU-201622(Caspase-mediated cleavage of gelsolin);R-MMU-6798748(Exocytosis of secretory granule lumen proteins);R-MMU-6800434(Exocytosis of ficolin-rich granule lumen proteins);R-MMU-9663360(MET channel transports cations from the extracellular region into the cytosol of stereocilia of cochlear outer hair cell)	80.4857	83.7862	81.6135	18.2521	18.6992	16.0373	23.6557	25.0846	25.5358	0	0	yes
ENSMUSG00000008734	Gprc5b	64297	ENSMUST00000008878;ENSMUST00000208394;ENSMUST00000207614	GO:0001934(positive regulation of protein phosphorylation);GO:0004860(protein kinase inhibitor activity);GO:0004930(G protein-coupled receptor activity);GO:0005654(nucleoplasm);GO:0005730(nucleolus);GO:0005829(cytosol);GO:0005886(plasma membrane);GO:0007165(signal transduction);GO:0007186(G protein-coupled receptor signaling pathway);GO:0007626(locomotory behavior);GO:0009986(cell surface);GO:001…	NA	NA	NA	NA	G protein-coupled receptor, family C, group 5, member B [Source:MGI Symbol;Acc:MGI:1927596]	protein_coding;retained_intron	NA	43.3294	44.2201	43.3451	9.37403	10.0826	10.0657	10.4802	9.90191	10.5135	0	0	yes
ENSMUSG00000033207	Mamdc2	71738	ENSMUST00000036069;ENSMUST00000236349	GO:0005783(endoplasmic reticulum);GO:0016020(membrane);GO:0016020(membrane)	NA	NA	NA	NA	MAM domain containing 2 [Source:MGI Symbol;Acc:MGI:1918988]	protein_coding;nonsense_mediated_decay	NA	83.0787	81.2643	80.7384	2.0678	2.30654	1.65269	2.23782	2.52415	2.49916	0	0	yes
ENSMUSG00000040253	Gbp7	229900	ENSMUST00000045097;ENSMUST00000171263	GO:0000166(nucleotide binding);GO:0001818(negative regulation of cytokine production);GO:0002218(activation of innate immune response);GO:0002376(immune system process);GO:0003924(GTPase activity);GO:0005515(protein binding);GO:0005525(GTP binding);GO:0016020(membrane);GO:0016787(hydrolase activity);GO:0020005(symbiont-containing vacuole membrane);GO:0030659(cytoplasmic vesicle membrane);GO:00314…	04621(NOD-like receptor signaling pathway);04621(NOD-like receptor signaling pathway)	NA	NA	NA	guanylate binding protein 7 [Source:MGI Symbol;Acc:MGI:2444421]	protein_coding	NA	0.669024	0.702435	0.626748	38.6233	36.4871	37.4034	25.7862	22.6265	23.0892	0	0	yes
ENSMUSG00000060519	Tor3a	30935	ENSMUST00000079625;ENSMUST00000156861;ENSMUST00000150557;ENSMUST00000154353;ENSMUST00000190607;ENSMUST00000152604	GO:0000166(nucleotide binding);GO:0005515(protein binding);GO:0005524(ATP binding);GO:0005635(nuclear envelope);GO:0005737(cytoplasm);GO:0005783(endoplasmic reticulum);GO:0005788(endoplasmic reticulum lumen);GO:0016887(ATP hydrolysis activity);GO:0043231(intracellular membrane-bounded organelle);GO:0043231(intracellular membrane-bounded organelle)	NA	NA	NA	NA	torsin family 3, member A [Source:MGI Symbol;Acc:MGI:1353652]	protein_coding;nonsense_mediated_decay;protein_coding_CDS_not_defined	NA	33.6251	32.3691	33.1626	128.503	123.641	117.293	106.747	101.259	101.149	0	0	yes
ENSMUSG00000001025	S100a6	20200	ENSMUST00000001051;ENSMUST00000200289;ENSMUST00000198128;ENSMUST00000197189	GO:0001726(ruffle);GO:0005509(calcium ion binding);GO:0005515(protein binding);GO:0005523(tropomyosin binding);GO:0005634(nucleus);GO:0005635(nuclear envelope);GO:0005737(cytoplasm);GO:0005829(cytosol);GO:0005886(plasma membrane);GO:0008270(zinc ion binding);GO:0009898(cytoplasmic side of plasma membrane);GO:0015075(ion transmembrane transporter activity);GO:0016020(membrane);GO:0034220(ion trans…	NA	NA	NA	NA	S100 calcium binding protein A6 (calcyclin) [Source:MGI Symbol;Acc:MGI:1339467]	protein_coding;nonsense_mediated_decay;retained_intron	NA	117.805	116.816	119.126	33.9302	35.5759	35.8374	28.6409	30.2971	28.7706	0	0	yes
ENSMUSG00000012519	Mlkl	74568	ENSMUST00000120432;ENSMUST00000056157;ENSMUST00000145862;ENSMUST00000135710	GO:0000166(nucleotide binding);GO:0004672(protein kinase activity);GO:0005515(protein binding);GO:0005524(ATP binding);GO:0005634(nucleus);GO:0005737(cytoplasm);GO:0005829(cytosol);GO:0005886(plasma membrane);GO:0006468(protein phosphorylation);GO:0007166(cell surface receptor signaling pathway);GO:0012501(programmed cell death);GO:0016020(membrane);GO:0019901(protein kinase binding);GO:0030054(c…	04217(Necroptosis);04623(Cytosolic DNA-sensing pathway);04668(TNF signaling pathway);05132(Salmonella infection);05132(Salmonella infection)	K08849	EC:2.7.11.1	NA	mixed lineage kinase domain-like [Source:MGI Symbol;Acc:MGI:1921818]	protein_coding;protein_coding_CDS_not_defined	R-MMU-3295579(TRPs transport extracellular Ca2+ to cytosol);R-MMU-5218891(RIPK1:RIPK3 oligomer binds MLKL);R-MMU-5218906(RIPK3 phosphorylates MLKL);R-MMU-5620975(MLKL binds PIPs);R-MMU-9687625(ATP binds MLKL);R-MMU-9687638(MLKL binds IP4, IP5 and IP6 );R-MMU-9688456(MLKL binds FLOT1, FLOT2);R-MMU-9688832(MLKL binds PDCD6IP and SDCBP);R-MMU-9698844(MLKL binds HSP90:CDC37);R-MMU-9701055(TRPA1 tetra…	5.59867	5.77061	5.7343	85.4257	77.2316	79.438	80.6122	76.3282	76.036	0	0	yes
ENSMUSG00000026728	Vim	22352	ENSMUST00000028062;ENSMUST00000191615;ENSMUST00000155605;ENSMUST00000141365;ENSMUST00000193675;ENSMUST00000148248	GO:0003723(RNA binding);GO:0003725(double-stranded RNA binding);GO:0005200(structural constituent of cytoskeleton);GO:0005212(structural constituent of eye lens);GO:0005515(protein binding);GO:0005634(nucleus);GO:0005737(cytoplasm);GO:0005777(peroxisome);GO:0005829(cytosol);GO:0005844(polysome);GO:0005856(cytoskeleton);GO:0005882(intermediate filament);GO:0005886(plasma membrane);GO:0007010(cytos…	04820(Cytoskeleton in muscle cells);05169(Epstein-Barr virus infection);05206(MicroRNAs in cancer);05206(MicroRNAs in cancer)	NA	NA	NA	vimentin [Source:MGI Symbol;Acc:MGI:98932]	protein_coding;retained_intron	R-MMU-201628(Caspase-mediated cleavage of vimentin at DSVD (85));R-MMU-350318(Caspase-mediated cleavage of vimentin at TNLD (429));R-MMU-350319(Caspase mediated cleavage of vimentin at IDVD (259));R-MMU-390593(ATP Hydrolysis By Myosin);R-MMU-390595(Calcium Binds Troponin-C);R-MMU-390597(Release Of ADP From Myosin);R-MMU-390598(Myosin Binds ATP);R-MMU-9018778(RHOBTB1 binds interacting proteins at …	550.017	550.424	544.738	308.61	312.773	305.658	250.247	252.476	243.54	0	0	yes
ENSMUSG00000028238	Atp6v0d2	242341	ENSMUST00000029900	GO:0005768(endosome);GO:0005769(early endosome);GO:0006811(ion transport);GO:0007034(vacuolar transport);GO:0007035(vacuolar acidification);GO:0016020(membrane);GO:0016324(apical plasma membrane);GO:0016471(vacuolar proton-transporting V-type ATPase complex);GO:0033179(proton-transporting V-type ATPase, V0 domain);GO:0033181(plasma membrane proton-transporting V-type ATPase complex);GO:0046961(pr…	00190(Oxidative phosphorylation);04142(Lysosome);04145(Phagosome);04721(Synaptic vesicle cycle);04966(Collecting duct acid secretion);05152(Tuberculosis);05165(Human papillomavirus infection);05203(Viral carcinogenesis);05323(Rheumatoid arthritis)	NA	NA	NA	ATPase, H+ transporting, lysosomal V0 subunit D2 [Source:MGI Symbol;Acc:MGI:1924415]	protein_coding	R-MMU-1222516(Intraphagosomal pH is lowered to 5 by V-ATPase);R-MMU-5252133(ATP6AP1 binds V-ATPase);R-MMU-74723(Endosome acidification);R-MMU-917841(Acidification of Tf:TfR1 containing endosome);R-MMU-9639286(RRAGC,D exchanges GTP for GDP);R-MMU-9640167(RRAGA,B exchanges GDP for GTP);R-MMU-9640168(v-ATPase:Ragulator:RRAGA,B:GTP:RRAGC,D:GDP:SLC38A9:Arginine dissociates yielding v-ATPase:Ragulator:…	291.183	286.234	261.008	103.346	106.482	103.562	82.3954	82.4343	80.3242	0	0	yes
ENSMUSG00000066026	Dhrs3	20148	ENSMUST00000154208;ENSMUST00000084184;ENSMUST00000105744;ENSMUST00000171001;ENSMUST00000142808;ENSMUST00000128926;ENSMUST00000133265	GO:0001523(retinoid metabolic process);GO:0003151(outflow tract morphogenesis);GO:0004745(NAD-retinol dehydrogenase activity);GO:0005811(lipid droplet);GO:0006629(lipid metabolic process);GO:0016020(membrane);GO:0016491(oxidoreductase activity);GO:0030278(regulation of ossification);GO:0042572(retinol metabolic process);GO:0048385(regulation of retinoic acid receptor signaling pathway);GO:0048387…	00830(Retinol metabolism);00830(Retinol metabolism)	K11146	EC:1.1.1.300	NA	dehydrogenase/reductase 3 [Source:MGI Symbol;Acc:MGI:1315215]	protein_coding;nonsense_mediated_decay;protein_coding_CDS_not_defined;retained_intron	R-MMU-2465940(atRAL is reduced to atROL);R-MMU-5419165(RDH11,14,DHRS3,DRHS4 reduce atRAL to atROL)	142.058	146.891	140.858	37.3545	36.8307	36.9121	15.7389	18.5341	16.9949	0	0	yes
ENSMUSG00000030208	Emp1	13730	ENSMUST00000032330;ENSMUST00000205156;ENSMUST00000154270;ENSMUST00000204299;ENSMUST00000204894	GO:0005886(plasma membrane);GO:0006915(apoptotic process);GO:0016020(membrane);GO:0032060(bleb assembly);GO:0032060(bleb assembly)	04510(Focal adhesion);04510(Focal adhesion)	NA	NA	NA	epithelial membrane protein 1 [Source:MGI Symbol;Acc:MGI:107941]	protein_coding;nonsense_mediated_decay;retained_intron	NA	57.592	56.716	54.8211	10.5095	10.709	10.1259	14.6616	13.6478	14.7539	0	0	yes
ENSMUSG00000024529	Lox	16948	ENSMUST00000025409;ENSMUST00000171470	GO:0001568(blood vessel development);GO:0001649(osteoblast differentiation);GO:0001932(regulation of protein phosphorylation);GO:0004720(protein-lysine 6-oxidase activity);GO:0005507(copper ion binding);GO:0005515(protein binding);GO:0005518(collagen binding);GO:0005576(extracellular region);GO:0005581(collagen trimer);GO:0005615(extracellular space);GO:0007507(heart development);GO:0009410(respo…	NA	K00277	EC:1.4.3.13	NA	lysyl oxidase [Source:MGI Symbol;Acc:MGI:96817]	protein_coding	R-MMU-2002466(Formation of allysine by LOX);R-MMU-2022141(Prolysyl oxidase activation);R-MMU-2129375(Elastin cross-linking by lysyl oxidase);R-MMU-2395340(Formation of hydroxyallysine by LOX)	3.85188	3.6618	3.88321	40.5198	37.7895	40.2968	8.89946	8.74943	9.3203	0	0	yes
ENSMUSG00000032000	Birc3	11796	ENSMUST00000013949;ENSMUST00000161099;ENSMUST00000159672;ENSMUST00000159323;ENSMUST00000115673;ENSMUST00000115672;ENSMUST00000161642	GO:0004842(ubiquitin-protein transferase activity);GO:0005634(nucleus);GO:0005654(nucleoplasm);GO:0005737(cytoplasm);GO:0005829(cytosol);GO:0007283(spermatogenesis);GO:0016740(transferase activity);GO:0031398(positive regulation of protein ubiquitination);GO:0032991(protein-containing complex);GO:0042981(regulation of apoptotic process);GO:0043067(regulation of programmed cell death);GO:0044877(p…	04064(NF-kappa B signaling pathway);04120(Ubiquitin mediated proteolysis);04210(Apoptosis);04215(Apoptosis - multiple species);04217(Necroptosis);04390(Hippo signaling pathway);04510(Focal adhesion);04621(NOD-like receptor signaling pathway);04668(TNF signaling pathway);05132(Salmonella infection);05145(Toxoplasmosis);05168(Herpes simplex virus 1 infection);05200(Pathways in cancer);05202(Transcr…	NA	NA	NA	baculoviral IAP repeat-containing 3 [Source:MGI Symbol;Acc:MGI:1197007]	protein_coding;protein_coding_CDS_not_defined;nonsense_mediated_decay	R-MMU-168915(K63-linked ubiquitination of RIP1 bound to the activated TLR complex);R-MMU-5357757(BIRC(cIAP1/2) ubiquitinates RIPK1);R-MMU-5357776(TNF:TNFR1:TRADD:TRAF2:K63polyUb-RIPK1:BIRC2,3:LUBAC recruits IKKA:IKBKB:IKBKG);R-MMU-5357780(TNF:TNFR1:TRADD:TRAF2:RIPK1 recruits BIRC2/3 (cIAP1/2));R-MMU-5357845(K63polyUb-RIPK1 is deubiquitinated);R-MMU-5357860(TNF:TNFR1:TRADD:TRAF2:K63polyUb-RIPK1:BI…	5.8871	5.14009	5.16987	20.5875	18.6809	18.7466	24.9325	24.1166	24.5629	0	0	yes
ENSMUSG00000052270	Fpr2	14289	ENSMUST00000064068;ENSMUST00000149944	GO:0001540(amyloid-beta binding);GO:0001934(positive regulation of protein phosphorylation);GO:0002430(complement receptor mediated signaling pathway);GO:0002768(immune response-regulating cell surface receptor signaling pathway);GO:0004875(complement receptor activity);GO:0004930(G protein-coupled receptor activity);GO:0004982(N-formyl peptide receptor activity);GO:0005124(scavenger receptor bin…	04080(Neuroactive ligand-receptor interaction);04613(Neutrophil extracellular trap formation);05150(Staphylococcus aureus infection);05150(Staphylococcus aureus infection)	NA	NA	NA	formyl peptide receptor 2 [Source:MGI Symbol;Acc:MGI:1278319]	protein_coding	R-MMU-379048(Liganded Gq/11-activating GPCRs act as GEFs for Gq/11);R-MMU-380073(Liganded Gi-activating GPCR acts as a GEF for Gi);R-MMU-391913(FPR2 binds FPR2 ligands);R-MMU-444476(FPRL2 receptor binds a wide range of ligands);R-MMU-6798747(Exocytosis of tertiary granule membrane proteins);R-MMU-6799350(Exocytosis of specific granule membrane proteins);R-MMU-6800426(Exocytosis of ficolin-rich gr…	0.706435	0.230539	0.754948	240.867	236.508	261.42	80.6527	82.6997	78.1208	0	0	yes
ENSMUSG00000069874	Irgm2	54396	ENSMUST00000108836;ENSMUST00000209079;ENSMUST00000058704	GO:0000045(autophagosome assembly);GO:0000139(Golgi membrane);GO:0000166(nucleotide binding);GO:0000421(autophagosome membrane);GO:0001934(positive regulation of protein phosphorylation);GO:0002376(immune system process);GO:0003924(GTPase activity);GO:0003925(G protein activity);GO:0005525(GTP binding);GO:0005737(cytoplasm);GO:0005739(mitochondrion);GO:0005774(vacuolar membrane);GO:0005789(endopl…	04621(NOD-like receptor signaling pathway);05145(Toxoplasmosis);05145(Toxoplasmosis)	K14139	EC:3.6.5.-	NA	immunity-related GTPase family M member 2 [Source:MGI Symbol;Acc:MGI:1926262]	protein_coding	NA	5.6266	5.1645	4.98375	54.925	49.3477	54.1291	45.5136	43.6422	42.9899	0	0	yes
ENSMUSG00000000149	Gna12	14673	ENSMUST00000000153;ENSMUST00000198447	GO:0000166(nucleotide binding);GO:0001664(G protein-coupled receptor binding);GO:0001701(in utero embryonic development);GO:0003924(GTPase activity);GO:0005525(GTP binding);GO:0005737(cytoplasm);GO:0005834(heterotrimeric G-protein complex);GO:0005886(plasma membrane);GO:0007165(signal transduction);GO:0007186(G protein-coupled receptor signaling pathway);GO:0007188(adenylate cyclase-modulating G …	04010(MAPK signaling pathway);04022(cGMP-PKG signaling pathway);04071(Sphingolipid signaling pathway);04072(Phospholipase D signaling pathway);04270(Vascular smooth muscle contraction);04730(Long-term depression);04810(Regulation of actin cytoskeleton);04928(Parathyroid hormone synthesis, secretion and action);05163(Human cytomegalovirus infection);05200(Pathways in cancer);05200(Pathways in canc…	NA	NA	NA	guanine nucleotide binding protein, alpha 12 [Source:MGI Symbol;Acc:MGI:95767]	protein_coding	R-MMU-114552(Thrombin-activated PARs activate G12/13);R-MMU-397891(Thrombin-activated PARs:G12/13 (active) dissociate);R-MMU-398184(LARG activation by G alpha 12/13);R-MMU-398185(LARG binds plexin B1);R-MMU-418574(G alpha (12/13) auto-inactivates by hydrolysing GTP to GDP);R-MMU-751019(The Ligand:GPCR:G12/13 complex dissociates);R-MMU-751027(Liganded G12/13-activating GPCRs bind inactive heterotr…	55.598	55.0789	56.1443	17.3088	18.5974	18.7658	16.6488	16.7442	17.2736	0	0	yes
ENSMUSG00000010358	Ifi35	70110	ENSMUST00000010502;ENSMUST00000131024;ENSMUST00000125958	GO:0002281(macrophage activation involved in immune response);GO:0002376(immune system process);GO:0005576(extracellular region);GO:0005615(extracellular space);GO:0005634(nucleus);GO:0005654(nucleoplasm);GO:0005730(nucleolus);GO:0005737(cytoplasm);GO:0005829(cytosol);GO:0008285(negative regulation of cell population proliferation);GO:0016020(membrane);GO:0034145(positive regulation of toll-like …	NA	NA	NA	NA	interferon-induced protein 35 [Source:MGI Symbol;Acc:MGI:1917360]	protein_coding;nonsense_mediated_decay;retained_intron	NA	10.4578	10.5039	10.3651	90.3096	89.8114	90.5567	87.7847	86.8527	87.409	0	0	yes
ENSMUSG00000022415	Syngr1	20972	ENSMUST00000009727;ENSMUST00000009728;ENSMUST00000143928;ENSMUST00000135727	GO:0006605(protein targeting);GO:0008021(synaptic vesicle);GO:0016020(membrane);GO:0030672(synaptic vesicle membrane);GO:0031410(cytoplasmic vesicle);GO:0031594(neuromuscular junction);GO:0042470(melanosome);GO:0045055(regulated exocytosis);GO:0045202(synapse);GO:0048169(regulation of long-term neuronal synaptic plasticity);GO:0048172(regulation of short-term neuronal synaptic plasticity);GO:0048…	NA	NA	NA	NA	synaptogyrin 1 [Source:MGI Symbol;Acc:MGI:1328323]	protein_coding	R-MMU-6798739(Exocytosis of azurophil granule membrane proteins)	53.8639	55.6148	54.1218	18.7309	19.5421	18.0019	19.804	20.0691	20.5073	0	0	yes
ENSMUSG00000024953	Prdx5	54683	ENSMUST00000149261;ENSMUST00000025904;ENSMUST00000238095;ENSMUST00000145300;ENSMUST00000173091	GO:0001016(RNA polymerase III transcription regulatory region sequence-specific DNA binding);GO:0004601(peroxidase activity);GO:0005102(signaling receptor binding);GO:0005515(protein binding);GO:0005634(nucleus);GO:0005737(cytoplasm);GO:0005739(mitochondrion);GO:0005777(peroxisome);GO:0005782(peroxisomal matrix);GO:0005829(cytosol);GO:0006979(response to oxidative stress);GO:0008379(thioredoxin p…	04146(Peroxisome);04146(Peroxisome)	NA	NA	NA	peroxiredoxin 5 [Source:MGI Symbol;Acc:MGI:1859821]	protein_coding;retained_intron	R-MMU-3322995(PRDX3,5 catalyze TXN2 reduced + H2O2 => TXN2 oxidized + 2H2O);R-MMU-3341343(PRDX1,2,5 catalyze TXN reduced + H2O2 => TXN oxidized + 2H2O);R-MMU-3697882(PRDX5 reduces peroxynitrite to nitrite using TXN);R-MMU-3697894(PRDX5 reduces peroxynitrite to nitrite using TXN2)	76.1287	72.0187	77.1766	520.337	512.425	534.306	383.417	381.736	380.232	0	0	yes
ENSMUSG00000002885	Adgre5	26364	ENSMUST00000109802;ENSMUST00000075843;ENSMUST00000166939;ENSMUST00000002964;ENSMUST00000140606;ENSMUST00000139797;ENSMUST00000154075;ENSMUST00000149368	GO:0004888(transmembrane signaling receptor activity);GO:0004930(G protein-coupled receptor activity);GO:0005509(calcium ion binding);GO:0005886(plasma membrane);GO:0007165(signal transduction);GO:0007166(cell surface receptor signaling pathway);GO:0007186(G protein-coupled receptor signaling pathway);GO:0016020(membrane);GO:0016020(membrane)	NA	NA	NA	NA	adhesion G protein-coupled receptor E5 [Source:MGI Symbol;Acc:MGI:1347095]	protein_coding;retained_intron;nonsense_mediated_decay	R-MMU-444773(EGF-TM7 receptors bind chondroitin sulphate);R-MMU-6798743(Exocytosis of secretory granule membrane proteins);R-MMU-879674(CD97 binds CD55)	206.725	209.247	204.834	41.2152	43.0116	41.0228	36.5136	39.8511	38.5698	0	0	yes
ENSMUSG00000020053	Igf1	16000	ENSMUST00000095360;ENSMUST00000062862;ENSMUST00000122100;ENSMUST00000105300;ENSMUST00000126490;ENSMUST00000122386;ENSMUST00000121952;ENSMUST00000121161	GO:0001649(osteoblast differentiation);GO:0001775(cell activation);GO:0001932(regulation of protein phosphorylation);GO:0001974(blood vessel remodeling);GO:0002683(negative regulation of immune system process);GO:0005158(insulin receptor binding);GO:0005159(insulin-like growth factor receptor binding);GO:0005178(integrin binding);GO:0005179(hormone activity);GO:0005496(steroid binding);GO:0005515…	04010(MAPK signaling pathway);04014(Ras signaling pathway);04015(Rap1 signaling pathway);04066(HIF-1 signaling pathway);04068(FoxO signaling pathway);04114(Oocyte meiosis);04115(p53 signaling pathway);04150(mTOR signaling pathway);04151(PI3K-Akt signaling pathway);04152(AMPK signaling pathway);04211(Longevity regulating pathway);04213(Longevity regulating pathway - multiple species);04510(Focal a…	NA	NA	NA	insulin-like growth factor 1 [Source:MGI Symbol;Acc:MGI:96432]	protein_coding	R-MMU-2404193(IGF1R phosphorylates SHC1);R-MMU-2404195(IGF1,2:p-Y1161,1165,1166-IGF1R binds SHC1);R-MMU-2404199(IGF1,2:IGF1R autophosphorylates);R-MMU-2404200(IGF1,2 binds IGF1R);R-MMU-2428922(IGF1,2:p-Y1161,1165,1166-IGF1R binds IRS2);R-MMU-2428926(IGF1,2:p-Y1161,1165,1166-IGF1R phosphorylates IRS1,2,4);R-MMU-2428930(IGF1,2:p-Y1161,1165,1166-IGF1R binds IRS1,4);R-MMU-381412(IGFBP2 binds IGF form…	9.01628	9.2576	8.98021	2.35988	2.19849	2.21901	0.934883	1.04606	1.08249	0	0	yes
ENSMUSG00000045312	Lhfpl2	218454	ENSMUST00000121618;ENSMUST00000118195;ENSMUST00000054274;ENSMUST00000223423;ENSMUST00000144838;ENSMUST00000156071;ENSMUST00000131595;ENSMUST00000120051	GO:0003674(molecular_function);GO:0007338(single fertilization);GO:0016020(membrane);GO:0046545(development of primary female sexual characteristics);GO:0046546(development of primary male sexual characteristics);GO:1905516(positive regulation of fertilization);GO:1905516(positive regulation of fertilization)	NA	NA	NA	NA	lipoma HMGIC fusion partner-like 2 [Source:MGI Symbol;Acc:MGI:2145236]	protein_coding;retained_intron;protein_coding_CDS_not_defined	R-MMU-481044(Surface deployment of platelet alpha granule membrane components)	202.511	199.487	198.374	112.428	109.342	108.768	97.3728	97.6503	98.2187	0	0	yes
ENSMUSG00000034641	Cd300ld	217305	ENSMUST00000045075	GO:0001618(virus receptor activity);GO:0002376(immune system process);GO:0005515(protein binding);GO:0005886(plasma membrane);GO:0016020(membrane);GO:0032675(regulation of interleukin-6 production);GO:0032680(regulation of tumor necrosis factor production);GO:0046718(viral entry into host cell)	NA	NA	NA	NA	CD300 molecule like family member d [Source:MGI Symbol;Acc:MGI:2442358]	protein_coding	NA	44.5276	44.2586	43.6381	12.2344	12.9508	12.6321	10.9113	12.1163	11.1786	0	0	yes
ENSMUSG00000015243	Abca1	11303	ENSMUST00000030010;ENSMUST00000149127	GO:0000166(nucleotide binding);GO:0002790(peptide secretion);GO:0005102(signaling receptor binding);GO:0005515(protein binding);GO:0005524(ATP binding);GO:0005548(phospholipid transporter activity);GO:0005768(endosome);GO:0005794(Golgi apparatus);GO:0005886(plasma membrane);GO:0006911(phagocytosis, engulfment);GO:0007040(lysosome organization);GO:0007186(G protein-coupled receptor signaling pathw…	02010(ABC transporters);04148(Efferocytosis);04975(Fat digestion and absorption);04979(Cholesterol metabolism);05417(Lipid and atherosclerosis);05417(Lipid and atherosclerosis)	NA	NA	NA	ATP-binding cassette, sub-family A member 1 [Source:MGI Symbol;Acc:MGI:99607]	protein_coding;protein_coding_CDS_not_defined	R-MMU-216723(4xPALM-C-p-2S-ABCA1 tetramer transports CHOL from transport vesicle membrane to plasma membrane);R-MMU-216727(4xPALM-C-p-2S-ABCA1 tetramer binds APOA1);R-MMU-216757(4xPALM-C-p-2S-ABCA1 tetramer transports PL from transport vesicle membrane to plasma membrane);R-MMU-5682084(ZDHCC8 transfers PALM from PALM-CoA to ABCA1 tetramer);R-MMU-5682101(PKA phosphorylates 4xPALM-C-p-2S-ABCA1 tetr…	11.2044	11.4342	10.4152	36.9695	36.5579	36.8231	31.1692	33.4243	31.8673	0	0	yes
ENSMUSG00000030403	Vasp	22323	ENSMUST00000032561;ENSMUST00000206229;ENSMUST00000161488;ENSMUST00000162717	GO:0001843(neural tube closure);GO:0003779(actin binding);GO:0005515(protein binding);GO:0005522(profilin binding);GO:0005737(cytoplasm);GO:0005829(cytosol);GO:0005856(cytoskeleton);GO:0005886(plasma membrane);GO:0005923(bicellular tight junction);GO:0005925(focal adhesion);GO:0007411(axon guidance);GO:0008154(actin polymerization or depolymerization);GO:0016020(membrane);GO:0017124(SH3 domain bi…	04015(Rap1 signaling pathway);04022(cGMP-PKG signaling pathway);04510(Focal adhesion);04530(Tight junction);04611(Platelet activation);04666(Fc gamma R-mediated phagocytosis);04670(Leukocyte transendothelial migration);04670(Leukocyte transendothelial migration)	NA	NA	NA	vasodilator-stimulated phosphoprotein [Source:MGI Symbol;Acc:MGI:109268]	protein_coding;protein_coding_CDS_not_defined;retained_intron	R-MMU-428534(Recruitment of Profilin by Ena/VASP proteins);R-MMU-430200(p-SLP-76:ADAP binds Ena/VASP);R-MMU-446364(Migfilin interacts with VASP)	27.5005	26.4528	28.6259	99.2004	104.3	98.8163	69.9995	66.7959	65.2314	0	0	yes
ENSMUSG00000038650	Rnh1	107702	ENSMUST00000106033;ENSMUST00000210314;ENSMUST00000167493;ENSMUST00000209378;ENSMUST00000210979	GO:0005515(protein binding);GO:0005654(nucleoplasm);GO:0005737(cytoplasm);GO:0005829(cytosol);GO:0005886(plasma membrane);GO:0008428(ribonuclease inhibitor activity);GO:0016477(cell migration);GO:0030027(lamellipodium);GO:0032311(angiogenin-PRI complex);GO:0034315(regulation of Arp2/3 complex-mediated actin nucleation);GO:0045765(regulation of angiogenesis);GO:0045765(regulation of angiogenesis)	NA	NA	NA	NA	ribonuclease/angiogenin inhibitor 1 [Source:MGI Symbol;Acc:MGI:1195456]	protein_coding	NA	688.736	705.117	697.557	190.21	197.352	188.642	208.107	211.356	210.796	0	0	yes
ENSMUSG00000039934	Gsap	212167	ENSMUST00000036031;ENSMUST00000197522;ENSMUST00000198014;ENSMUST00000195969;ENSMUST00000198071;ENSMUST00000198930;ENSMUST00000196035;ENSMUST00000197404	GO:0001540(amyloid-beta binding);GO:0005794(Golgi apparatus);GO:0005802(trans-Golgi network);GO:0030162(regulation of proteolysis);GO:1902004(positive regulation of amyloid-beta formation);GO:1902004(positive regulation of amyloid-beta formation)	NA	NA	NA	NA	gamma-secretase activating protein [Source:MGI Symbol;Acc:MGI:2442259]	protein_coding;retained_intron;nonsense_mediated_decay;protein_coding_CDS_not_defined	NA	1.95327	2.18297	2.02985	11.4343	11.7043	11.2884	11.3609	11.5216	11.866	0	0	yes
ENSMUSG00000020190	Mknk2	17347	ENSMUST00000003433;ENSMUST00000200082;ENSMUST00000197276;ENSMUST00000198819	GO:0000166(nucleotide binding);GO:0004672(protein kinase activity);GO:0004674(protein serine/threonine kinase activity);GO:0004683(calmodulin-dependent protein kinase activity);GO:0005515(protein binding);GO:0005516(calmodulin binding);GO:0005524(ATP binding);GO:0005634(nucleus);GO:0005654(nucleoplasm);GO:0005737(cytoplasm);GO:0006417(regulation of translation);GO:0006468(protein phosphorylation)…	04010(MAPK signaling pathway);04066(HIF-1 signaling pathway);04910(Insulin signaling pathway);04910(Insulin signaling pathway)	K04372	EC:2.7.11.1	NA	MAP kinase-interacting serine/threonine kinase 2 [Source:MGI Symbol;Acc:MGI:894279]	protein_coding	NA	67.5892	69.4591	69.7565	20.9881	22.1626	21.7274	20.3545	21.8751	20.7307	0	0	yes
ENSMUSG00000049502	Dtx3l	209200	ENSMUST00000081933;ENSMUST00000114885	GO:0000077(DNA damage checkpoint signaling);GO:0002230(positive regulation of defense response to virus by host);GO:0002376(immune system process);GO:0004842(ubiquitin-protein transferase activity);GO:0004857(enzyme inhibitor activity);GO:0005634(nucleus);GO:0005654(nucleoplasm);GO:0005737(cytoplasm);GO:0005764(lysosome);GO:0005765(lysosomal membrane);GO:0005768(endosome);GO:0005769(early endosom…	04330(Notch signaling pathway);04330(Notch signaling pathway)	K06058	EC:2.3.2.27	NA	deltex 3-like, E3 ubiquitin ligase [Source:MGI Symbol;Acc:MGI:2656973]	protein_coding	R-MMU-983140(Transfer of Ub from E2 to substrate and release of E2);R-MMU-983147(Release of E3 from polyubiquitinated substrate);R-MMU-983156(Polyubiquitination of substrate);R-MMU-983157(Interaction of E3 with substrate and E2-Ub complex)	4.91681	4.50515	4.80514	30.3887	27.823	28.8641	28.2909	26.55	27.1335	0	0	yes
ENSMUSG00000028270	Gbp2	14469	ENSMUST00000165774;ENSMUST00000169572	GO:0000139(Golgi membrane);GO:0000166(nucleotide binding);GO:0002218(activation of innate immune response);GO:0002376(immune system process);GO:0003779(actin binding);GO:0003924(GTPase activity);GO:0003925(G protein activity);GO:0004382(GDP phosphatase activity);GO:0004866(endopeptidase inhibitor activity);GO:0005525(GTP binding);GO:0005634(nucleus);GO:0005654(nucleoplasm);GO:0005737(cytoplasm);G…	04621(NOD-like receptor signaling pathway);04621(NOD-like receptor signaling pathway)	NA	NA	NA	guanylate binding protein 2 [Source:MGI Symbol;Acc:MGI:102772]	protein_coding;nonsense_mediated_decay	NA	10.6584	7.34497	8.43893	697.806	624.224	695.937	556.89	525.433	526.531	0	0	yes
ENSMUSG00000034652	Cd300a	217303	ENSMUST00000106582;ENSMUST00000045151;ENSMUST00000153245	GO:0001786(phosphatidylserine binding);GO:0001820(serotonin secretion);GO:0002376(immune system process);GO:0002552(serotonin secretion by mast cell);GO:0005515(protein binding);GO:0005886(plasma membrane);GO:0006898(receptor-mediated endocytosis);GO:0008429(phosphatidylethanolamine binding);GO:0014063(negative regulation of serotonin secretion);GO:0016020(membrane);GO:0019902(phosphatase binding…	NA	NA	NA	NA	CD300A molecule [Source:MGI Symbol;Acc:MGI:2443411]	protein_coding;protein_coding_CDS_not_defined	R-MMU-5696358(TREM,CD300 binds lipids)	81.1307	83.1137	80.1304	9.04183	9.36332	9.56529	17.8982	18.5661	17.9914	0	0	yes
ENSMUSG00000051343	Rab11fip5	52055	ENSMUST00000204087;ENSMUST00000060837;ENSMUST00000204504	GO:0000139(Golgi membrane);GO:0005737(cytoplasm);GO:0005739(mitochondrion);GO:0005741(mitochondrial outer membrane);GO:0005768(endosome);GO:0005769(early endosome);GO:0005794(Golgi apparatus);GO:0015031(protein transport);GO:0016020(membrane);GO:0030141(secretory granule);GO:0030658(transport vesicle membrane);GO:0031267(small GTPase binding);GO:0031410(cytoplasmic vesicle);GO:0031901(early endos…	04144(Endocytosis);04144(Endocytosis)	NA	NA	NA	RAB11 family interacting protein 5 (class I) [Source:MGI Symbol;Acc:MGI:1098586]	protein_coding;protein_coding_CDS_not_defined	NA	22.8329	24.0063	24.1102	8.29818	9.04773	8.60182	7.95946	8.01067	7.88644	0	0	yes
ENSMUSG00000035692	Isg15	100038882	ENSMUST00000085425	GO:0005178(integrin binding);GO:0005515(protein binding);GO:0005576(extracellular region);GO:0005737(cytoplasm);GO:0007229(integrin-mediated signaling pathway);GO:0009615(response to virus);GO:0009617(response to bacterium);GO:0019941(modification-dependent protein catabolic process);GO:0030501(positive regulation of bone mineralization);GO:0031386(protein tag);GO:0031397(negative regulation of p…	04622(RIG-I-like receptor signaling pathway);05165(Human papillomavirus infection);05169(Epstein-Barr virus infection);05171(Coronavirus disease - COVID-19)	NA	NA	NA	ISG15 ubiquitin-like modifier [Source:MGI Symbol;Acc:MGI:1855694]	protein_coding	R-MMU-1169394(ISGylation of IRF3);R-MMU-1169397(Activation of ISG15 by UBA7 E1 ligase);R-MMU-1169398(ISGylation of host protein filamin B);R-MMU-1169399(Interaction of ISG15 with NEDD4 and inhibition of Ebola virus budding);R-MMU-1169402(ISGylation of E2 conjugating enzymes);R-MMU-1169403(Interaction of E3 ligase with ISG15:E2 complex);R-MMU-1169404(Transfer of ISG15 from E1 to E2 (UBCH8));R-MMU-…	6.08439	7.10876	8.29705	882.246	809.683	864.241	827.548	782.43	762.748	0	0	yes
ENSMUSG00000106734	Gm20559	330256	ENSMUST00000201831;ENSMUST00000202696;ENSMUST00000247275;ENSMUST00000201032;ENSMUST00000247246;ENSMUST00000202544;ENSMUST00000202514;ENSMUST00000243352;ENSMUST00000201976;ENSMUST00000246854;ENSMUST00000246873	NA	NA	NA	NA	NA	predicted gene, 20559 [Source:MGI Symbol;Acc:MGI:5295666]	lncRNA;retained_intron	NA	1.93442	1.84369	2.028	11.6135	10.148	10.2192	12.1676	11.6502	11.5216	0	0	yes
ENSMUSG00000034248	Slc25a37	67712	ENSMUST00000184497;ENSMUST00000037064;ENSMUST00000184914;ENSMUST00000183882	GO:0005381(iron ion transmembrane transporter activity);GO:0005515(protein binding);GO:0005739(mitochondrion);GO:0005743(mitochondrial inner membrane);GO:0006811(ion transport);GO:0006826(iron ion transport);GO:0015093(ferrous iron transmembrane transporter activity);GO:0016020(membrane);GO:0031966(mitochondrial membrane);GO:0046985(positive regulation of hemoglobin biosynthetic process);GO:00482…	NA	NA	NA	NA	solute carrier family 25, member 37 [Source:MGI Symbol;Acc:MGI:1914962]	retained_intron;protein_coding;nonsense_mediated_decay	R-MMU-1362412(Mitoferrin Transports Iron Across the Mitochondrial Inner Membrane)	3.50282	3.83667	3.7468	37.7971	34.448	34.2878	30.5161	29.2207	28.8727	0	0	yes
ENSMUSG00000056116	H2-T22	15039	ENSMUST00000080015;ENSMUST00000077960;ENSMUST00000173280;ENSMUST00000058801;ENSMUST00000172633	GO:0000139(Golgi membrane);GO:0001815(positive regulation of antibody-dependent cellular cytotoxicity);GO:0001916(positive regulation of T cell mediated cytotoxicity);GO:0002250(adaptive immune response);GO:0002476(antigen processing and presentation of endogenous peptide antigen via MHC class Ib);GO:0002477(antigen processing and presentation of exogenous peptide antigen via MHC class Ib);GO:000…	04144(Endocytosis);04145(Phagosome);04218(Cellular senescence);04514(Cell adhesion molecules);04612(Antigen processing and presentation);04940(Type I diabetes mellitus);05163(Human cytomegalovirus infection);05165(Human papillomavirus infection);05166(Human T-cell leukemia virus 1 infection);05167(Kaposi sarcoma-associated herpesvirus infection);05168(Herpes simplex virus 1 infection);05169(Epste…	NA	NA	NA	histocompatibility 2, T region locus 22 [Source:MGI Symbol;Acc:MGI:95956]	protein_coding;nonsense_mediated_decay;retained_intron	R-MMU-1236943(Loading of antigen peptide onto MHC class I molecule);R-MMU-1236954(Trimming of peptides by IRAP in endocytic vesicles);R-MMU-1236964(Translocation of peptide bound MHC class I complex to cell surface);R-MMU-1236965(Export of peptide loaded MHC class I complex to PM);R-MMU-198955(TCR complex interacts with peptide antigen-presenting MHC Class I);R-MMU-198958(KIR2DL2/3 interacting wi…	35.9563	34.6819	36.6633	161.178	151.082	162.49	115.048	113.296	112.456	0	0	yes
ENSMUSG00000042659	Arrdc4	66412	ENSMUST00000048068;ENSMUST00000118110	GO:0005737(cytoplasm);GO:0005768(endosome);GO:0005769(early endosome);GO:0005886(plasma membrane);GO:0015031(protein transport);GO:0016020(membrane);GO:0016567(protein ubiquitination);GO:0031410(cytoplasmic vesicle);GO:0032728(positive regulation of interferon-beta production);GO:0043231(intracellular membrane-bounded organelle);GO:0070534(protein K63-linked ubiquitination);GO:0140112(extracellul…	NA	NA	NA	NA	arrestin domain containing 4 [Source:MGI Symbol;Acc:MGI:1913662]	protein_coding	NA	6.51152	6.13407	5.99286	25.5722	24.4328	26.047	22.6868	22.2824	21.0107	0	0	yes
ENSMUSG00000007891	Ctsd	13033	ENSMUST00000066401;ENSMUST00000151120;ENSMUST00000153679	GO:0000045(autophagosome assembly);GO:0004175(endopeptidase activity);GO:0004190(aspartic-type endopeptidase activity);GO:0005515(protein binding);GO:0005576(extracellular region);GO:0005615(extracellular space);GO:0005739(mitochondrion);GO:0005764(lysosome);GO:0005765(lysosomal membrane);GO:0006508(proteolysis);GO:0008233(peptidase activity);GO:0010008(endosome membrane);GO:0016787(hydrolase act…	04071(Sphingolipid signaling pathway);04140(Autophagy - animal);04142(Lysosome);04210(Apoptosis);04915(Estrogen signaling pathway);05152(Tuberculosis);05415(Diabetic cardiomyopathy);05415(Diabetic cardiomyopathy)	K01379	EC:3.4.23.5	NA	cathepsin D [Source:MGI Symbol;Acc:MGI:88562]	protein_coding;retained_intron	R-MMU-2022403(Renin:Prorenin Receptor hydrolyzes Angiotensinogen to Angiotensin-(1-10));R-MMU-2022412(Renin hydrolyzes Angiotensinogen to Angiotensin-(1-10));R-MMU-2130349(Generation of CLIP from lip10);R-MMU-2130504(Cleavage of lip22 to lip10);R-MMU-2130706(MHC class II antigen processing);R-MMU-2471621(Endostatin degradation by cathepsins);R-MMU-6798745(Exocytosis of tertiary granule lumen prot…	10215.5	10451.3	10580.4	4403.94	4547.66	4361.03	5015.5	5201.47	5138.21	0	0	yes
ENSMUSG00000024789	Jak2	16452	ENSMUST00000065796;ENSMUST00000025705;ENSMUST00000238009	GO:0000166(nucleotide binding);GO:0000791(euchromatin);GO:0001774(microglial cell activation);GO:0002250(adaptive immune response);GO:0002376(immune system process);GO:0004672(protein kinase activity);GO:0004713(protein tyrosine kinase activity);GO:0004715(non-membrane spanning protein tyrosine kinase activity);GO:0005102(signaling receptor binding);GO:0005131(growth hormone receptor binding);GO:…	04062(Chemokine signaling pathway);04148(Efferocytosis);04151(PI3K-Akt signaling pathway);04217(Necroptosis);04550(Signaling pathways regulating pluripotency of stem cells);04630(JAK-STAT signaling pathway);04658(Th1 and Th2 cell differentiation);04659(Th17 cell differentiation);04725(Cholinergic synapse);04917(Prolactin signaling pathway);04920(Adipocytokine signaling pathway);04933(AGE-RAGE sig…	K04447	EC:2.7.10.2	NA	Janus kinase 2 [Source:MGI Symbol;Acc:MGI:96629]	protein_coding	R-MMU-1067651(IL6:IL6R-2 binds IL6ST:JAK1, JAK2, (TYK2));R-MMU-1067659(Assembly of hexameric IL-6 receptor);R-MMU-1067688(IL6:IL6R binds IL6ST:JAK1,JAK2,(TYK2));R-MMU-109857(MAP2K1 binds MAPK3);R-MMU-109858(MAP2K2 binds MAPK1);R-MMU-1112510(IL6ST is tyrosine phosphorylated);R-MMU-1112514(JAK activation);R-MMU-1112565(Tyrosine phosphorylated IL6ST binds STAT1,STAT3);R-MMU-1112602(Tyrosine phosphor…	7.41567	7.01976	7.0374	44.9095	41.965	45.4854	30.3407	27.3221	29.3879	0	0	yes
ENSMUSG00000048120	Entpd1	12495	ENSMUST00000112231;ENSMUST00000137508;ENSMUST00000151726;ENSMUST00000156598;ENSMUST00000127828;ENSMUST00000144080;ENSMUST00000155988	GO:0000166(nucleotide binding);GO:0003924(GTPase activity);GO:0004050(obsolete apyrase activity);GO:0004382(GDP phosphatase activity);GO:0005524(ATP binding);GO:0005604(basement membrane);GO:0005615(extracellular space);GO:0005886(plasma membrane);GO:0005901(caveola);GO:0007186(G protein-coupled receptor signaling pathway);GO:0008021(synaptic vesicle);GO:0009134(nucleoside diphosphate catabolic p…	00230(Purine metabolism);00240(Pyrimidine metabolism);05169(Epstein-Barr virus infection);05169(Epstein-Barr virus infection)	K01510	EC:3.6.1.5	NA	ectonucleoside triphosphate diphosphohydrolase 1 [Source:MGI Symbol;Acc:MGI:102805]	protein_coding;protein_coding_CDS_not_defined;nonsense_mediated_decay	R-MMU-8850846(NTPDase1 hydrolyzes nucleoside triphosphates);R-MMU-8850854(NTPDase1 hydrolyzes nucleoside diphosphates)	27.4632	25.8185	25.4177	4.859	4.70824	5.82039	4.35504	4.49447	4.33432	0	0	yes
ENSMUSG00000062373	Tmem65	74868	ENSMUST00000072113;ENSMUST00000226578	GO:0003231(cardiac ventricle development);GO:0005515(protein binding);GO:0005739(mitochondrion);GO:0005743(mitochondrial inner membrane);GO:0005886(plasma membrane);GO:0014704(intercalated disc);GO:0016020(membrane);GO:0061337(cardiac conduction);GO:1903779(regulation of cardiac conduction);GO:1903779(regulation of cardiac conduction)	NA	NA	NA	NA	transmembrane protein 65 [Source:MGI Symbol;Acc:MGI:1922118]	protein_coding;retained_intron	NA	23.3371	23.8928	22.3876	4.98606	5.22296	4.98534	6.66126	6.40592	6.13439	0	0	yes
ENSMUSG00000026981	Il1rn	16181	ENSMUST00000114482;ENSMUST00000114487;ENSMUST00000114485;ENSMUST00000142093;ENSMUST00000114486;ENSMUST00000143423	GO:0001660(fever generation);GO:0002437(inflammatory response to antigenic stimulus);GO:0005125(cytokine activity);GO:0005149(interleukin-1 receptor binding);GO:0005150(interleukin-1, type I receptor binding);GO:0005151(interleukin-1, type II receptor binding);GO:0005152(interleukin-1 receptor antagonist activity);GO:0005576(extracellular region);GO:0005615(extracellular space);GO:0005654(nucleop…	04060(Cytokine-cytokine receptor interaction);04060(Cytokine-cytokine receptor interaction)	NA	NA	NA	interleukin 1 receptor antagonist [Source:MGI Symbol;Acc:MGI:96547]	protein_coding;retained_intron;protein_coding_CDS_not_defined	R-MMU-445757(IL1 receptor antagonist protein binds Interleukin 1 receptors)	23.867	23.216	21.9767	114.877	100.481	113.856	56.5919	53.0707	54.8582	0	0	yes
ENSMUSG00000025591	Tma16	66282	ENSMUST00000026681;ENSMUST00000145787;ENSMUST00000143972;ENSMUST00000213036	GO:0003674(molecular_function);GO:0005634(nucleus);GO:0005654(nucleoplasm);GO:0005730(nucleolus);GO:0008150(biological_process);GO:0042254(ribosome biogenesis);GO:0042273(ribosomal large subunit biogenesis);GO:1990275(preribosome binding);GO:1990275(preribosome binding)	NA	NA	NA	NA	translation machinery associated 16 [Source:MGI Symbol;Acc:MGI:1913532]	protein_coding;retained_intron;nonsense_mediated_decay	NA	1.02066	0.934112	1.04373	8.30212	8.17911	7.65832	7.49642	6.60526	7.45982	0	0	yes
ENSMUSG00000005413	Hmox1	15368	ENSMUST00000005548;ENSMUST00000159631	GO:0001525(angiogenesis);GO:0001666(response to hypoxia);GO:0002246(wound healing involved in inflammatory response);GO:0004392(heme oxygenase (decyclizing) activity);GO:0004630(phospholipase D activity);GO:0005198(structural molecule activity);GO:0005515(protein binding);GO:0005634(nucleus);GO:0005783(endoplasmic reticulum);GO:0005789(endoplasmic reticulum membrane);GO:0005901(caveola);GO:000635…	00860(Porphyrin metabolism);04066(HIF-1 signaling pathway);04216(Ferroptosis);04978(Mineral absorption);05200(Pathways in cancer);05206(MicroRNAs in cancer);05208(Chemical carcinogenesis - reactive oxygen species);05225(Hepatocellular carcinoma);05418(Fluid shear stress and atherosclerosis);05418(Fluid shear stress and atherosclerosis)	K00510	EC:1.14.14.18	NA	heme oxygenase 1 [Source:MGI Symbol;Acc:MGI:96163]	protein_coding;retained_intron	R-MMU-189398(HMOX1 dimer, HMOX2 cleave heme);R-MMU-9609921(SGTA binds Tail-anchored protein);R-MMU-9708457(HM13 cleaves HMOX1 dimer);R-MMU-9708536(HMOX1 translocates from the cytosol to the nucleoplasm);R-MMU-9708558(HMOX1 dimer translocates from ER membrane to mitochondrial outer membrane);R-MMU-9709373(Ptk6 phosphorylates Stat3)	131.395	135.214	132.887	453.257	446.939	431.015	704.371	711.879	708.708	0	0	yes
ENSMUSG00000030657	Xylt1	233781	ENSMUST00000032892;ENSMUST00000161889;ENSMUST00000160035	GO:0000139(Golgi membrane);GO:0005615(extracellular space);GO:0005794(Golgi apparatus);GO:0015012(heparan sulfate proteoglycan biosynthetic process);GO:0016020(membrane);GO:0016740(transferase activity);GO:0016757(glycosyltransferase activity);GO:0030158(protein xylosyltransferase activity);GO:0030166(proteoglycan biosynthetic process);GO:0030206(chondroitin sulfate biosynthetic process);GO:00468…	00532(Glycosaminoglycan biosynthesis - chondroitin sulfate / dermatan sulfate);00534(Glycosaminoglycan biosynthesis - heparan sulfate / heparin);00534(Glycosaminoglycan biosynthesis - heparan sulfate / heparin)	K00771	EC:2.4.2.26	NA	xylosyltransferase 1 [Source:MGI Symbol;Acc:MGI:2451073]	protein_coding;retained_intron	R-MMU-1878002(XYLTs transfer Xyl to core protein)	17.9637	17.0653	17.7318	1.40783	1.23459	1.26709	0.962939	1.30178	1.10798	0	0	yes
ENSMUSG00000018927	Ccl6	20305	ENSMUST00000019071;ENSMUST00000138145;ENSMUST00000150243	GO:0002548(monocyte chemotaxis);GO:0005125(cytokine activity);GO:0005576(extracellular region);GO:0005615(extracellular space);GO:0006935(chemotaxis);GO:0006954(inflammatory response);GO:0006955(immune response);GO:0007186(G protein-coupled receptor signaling pathway);GO:0008009(chemokine activity);GO:0030593(neutrophil chemotaxis);GO:0031726(CCR1 chemokine receptor binding);GO:0042056(chemoattra…	04060(Cytokine-cytokine receptor interaction);04061(Viral protein interaction with cytokine and cytokine receptor);04062(Chemokine signaling pathway);04062(Chemokine signaling pathway)	NA	NA	NA	C-C motif chemokine ligand 6 [Source:MGI Symbol;Acc:MGI:98263]	protein_coding;retained_intron	R-MMU-379048(Liganded Gq/11-activating GPCRs act as GEFs for Gq/11);R-MMU-380073(Liganded Gi-activating GPCR acts as a GEF for Gi);R-MMU-391913(FPR2 binds FPR2 ligands);R-MMU-749448(Liganded Gq-activating GPCRs bind inactive heterotrimeric Gq);R-MMU-749452(The Ligand:GPCR:Gq complex dissociates);R-MMU-749454(The Ligand:GPCR:Gi complex dissociates);R-MMU-749456(Liganded Gi-activating GPCRs bind in…	86.8868	80.5358	95.5496	37.6472	36.688	45.184	8.89506	9.46841	9.11864	0	0	yes
ENSMUSG00000022534	Mefv	54483	ENSMUST00000023180;ENSMUST00000100222;ENSMUST00000229725	GO:0001726(ruffle);GO:0002221(pattern recognition receptor signaling pathway);GO:0002376(immune system process);GO:0003779(actin binding);GO:0005634(nucleus);GO:0005654(nucleoplasm);GO:0005737(cytoplasm);GO:0005776(autophagosome);GO:0005829(cytosol);GO:0005856(cytoskeleton);GO:0005874(microtubule);GO:0005875(microtubule associated complex);GO:0006954(inflammatory response);GO:0008270(zinc ion bin…	04621(NOD-like receptor signaling pathway);04623(Cytosolic DNA-sensing pathway);05135(Yersinia infection);05135(Yersinia infection)	NA	NA	NA	Mediterranean fever [Source:MGI Symbol;Acc:MGI:1859396]	protein_coding	R-MMU-877361(Pyrin binds ASC);R-MMU-879221(PSTPIP1 binds Pyrin)	0.598229	0.591668	0.782879	15.3896	15.1574	15.0287	10.0722	10.2004	9.46122	0	0	yes
ENSMUSG00000020227	Irak3	73914	ENSMUST00000020448;ENSMUST00000135106;ENSMUST00000143100;ENSMUST00000145665;ENSMUST00000140237	GO:0000166(nucleotide binding);GO:0000287(magnesium ion binding);GO:0001819(positive regulation of cytokine production);GO:0001960(negative regulation of cytokine-mediated signaling pathway);GO:0004672(protein kinase activity);GO:0004674(protein serine/threonine kinase activity);GO:0005515(protein binding);GO:0005524(ATP binding);GO:0005634(nucleus);GO:0005737(cytoplasm);GO:0005886(plasma membran…	04722(Neurotrophin signaling pathway);04722(Neurotrophin signaling pathway)	K04732	EC:2.7.11.1	NA	interleukin-1 receptor-associated kinase 3 [Source:MGI Symbol;Acc:MGI:1921164]	protein_coding;nonsense_mediated_decay;retained_intron;protein_coding_CDS_not_defined	R-MMU-446894(TRAF6 binding leads to IRAK1:TRAF6 release)	7.42312	8.72566	8.53864	42.211	40.4082	41.6814	28.6753	28.3563	28.3668	0	0	yes
ENSMUSG00000017830	Dhx58	80861	ENSMUST00000017974;ENSMUST00000149869;ENSMUST00000140543;ENSMUST00000150656;ENSMUST00000132930;ENSMUST00000126167	GO:0000166(nucleotide binding);GO:0002376(immune system process);GO:0002753(cytoplasmic pattern recognition receptor signaling pathway);GO:0003677(DNA binding);GO:0003723(RNA binding);GO:0003724(RNA helicase activity);GO:0003725(double-stranded RNA binding);GO:0003727(single-stranded RNA binding);GO:0004386(helicase activity);GO:0005524(ATP binding);GO:0005737(cytoplasm);GO:0008270(zinc ion bindi…	04622(RIG-I-like receptor signaling pathway);04622(RIG-I-like receptor signaling pathway)	K12649	EC:5.6.2.6	NA	DExH-box helicase 58 [Source:MGI Symbol;Acc:MGI:1931560]	protein_coding;protein_coding_CDS_not_defined	NA	5.47232	4.87874	4.98575	66.0396	64.6321	62.4729	60.834	57.3461	57.2395	0	0	yes
ENSMUSG00000026701	Prdx6	11758	ENSMUST00000071718;ENSMUST00000051925;ENSMUST00000194613;ENSMUST00000192639;ENSMUST00000156318;ENSMUST00000156678;ENSMUST00000155135;ENSMUST00000139387	GO:0003824(catalytic activity);GO:0004601(peroxidase activity);GO:0004623(phospholipase A2 activity);GO:0005737(cytoplasm);GO:0006979(response to oxidative stress);GO:0008152(metabolic process);GO:0016209(antioxidant activity);GO:0016491(oxidoreductase activity);GO:0047184(1-acylglycerophosphocholine O-acyltransferase activity);GO:0051920(peroxiredoxin activity);GO:0098869(cellular oxidant detoxi…	00480(Glutathione metabolism);00480(Glutathione metabolism)	K11188	EC:1.11.1.27;EC:1.11.1.7;EC:3.1.1.-	NA	peroxiredoxin 6 [Source:MGI Symbol;Acc:MGI:894320]	protein_coding;retained_intron;nonsense_mediated_decay;protein_coding_CDS_not_defined	R-MMU-3343700(PRDX6:GSTP1 catalyzes 2 glutathione, reduced + H2O2 => glutathione, oxidized + 2 H2O);R-MMU-6798751(Exocytosis of azurophil granule lumen proteins)	11.6764	11.7752	11.8298	51.0775	54.1323	45.633	98.4039	102.037	102.257	0	0	yes
ENSMUSG00000073489	Ifi204	15951	ENSMUST00000111214;ENSMUST00000192414	GO:0000122(negative regulation of transcription by RNA polymerase II);GO:0002218(activation of innate immune response);GO:0002376(immune system process);GO:0003677(DNA binding);GO:0003690(double-stranded DNA binding);GO:0003712(transcription coregulator activity);GO:0005515(protein binding);GO:0005634(nucleus);GO:0005654(nucleoplasm);GO:0005730(nucleolus);GO:0005737(cytoplasm);GO:0005829(cytosol)…	04621(NOD-like receptor signaling pathway);04623(Cytosolic DNA-sensing pathway);04623(Cytosolic DNA-sensing pathway)	NA	NA	NA	interferon activated gene 204 [Source:MGI Symbol;Acc:MGI:96429]	protein_coding;retained_intron	R-MMU-6798751(Exocytosis of azurophil granule lumen proteins);R-MMU-6800434(Exocytosis of ficolin-rich granule lumen proteins)	10.4727	9.32071	9.28698	99.9961	92.8312	98.2112	84.6607	77.8333	78.2743	0	0	yes
ENSMUSG00000078763	Slfn1	20555	ENSMUST00000037994	GO:0000122(negative regulation of transcription by RNA polymerase II);GO:0001933(negative regulation of protein phosphorylation);GO:0002250(adaptive immune response);GO:0002376(immune system process);GO:0004540(ribonuclease activity);GO:0005515(protein binding);GO:0005634(nucleus);GO:0005737(cytoplasm);GO:0005829(cytosol);GO:0008285(negative regulation of cell population proliferation);GO:0042098…	NA	NA	NA	NA	schlafen 1 [Source:MGI Symbol;Acc:MGI:1313259]	protein_coding	NA	0.975687	0.746488	0.627601	121.064	106.205	116.329	77.6811	68.3451	70.3013	0	0	yes
ENSMUSG00000003541	Ier3	15937	ENSMUST00000003635	GO:0001562(response to protozoan);GO:0003085(negative regulation of systemic arterial blood pressure);GO:0005515(protein binding);GO:0005634(nucleus);GO:0005739(mitochondrion);GO:0006096(glycolytic process);GO:0006282(regulation of DNA repair);GO:0006974(cellular response to DNA damage stimulus);GO:0007095(mitotic G2 DNA damage checkpoint signaling);GO:0008630(intrinsic apoptotic signaling pathwa…	NA	NA	NA	NA	immediate early response 3 [Source:MGI Symbol;Acc:MGI:104814]	protein_coding	R-MMU-6811454(MAPKs phosphorylate PP2A);R-MMU-6811472(IER3 recruits MAPKs to PP2A-B56-beta,gamma)	7.98039	7.05421	8.19981	93.579	89.016	88.191	71.6445	72.2211	74.3664	0	0	yes
ENSMUSG00000016283	H2-M2	14990	ENSMUST00000016427;ENSMUST00000171139	GO:0000139(Golgi membrane);GO:0001815(positive regulation of antibody-dependent cellular cytotoxicity);GO:0001916(positive regulation of T cell mediated cytotoxicity);GO:0002250(adaptive immune response);GO:0002476(antigen processing and presentation of endogenous peptide antigen via MHC class Ib);GO:0002477(antigen processing and presentation of exogenous peptide antigen via MHC class Ib);GO:000…	04144(Endocytosis);04145(Phagosome);04218(Cellular senescence);04514(Cell adhesion molecules);04612(Antigen processing and presentation);04940(Type I diabetes mellitus);05163(Human cytomegalovirus infection);05165(Human papillomavirus infection);05166(Human T-cell leukemia virus 1 infection);05167(Kaposi sarcoma-associated herpesvirus infection);05168(Herpes simplex virus 1 infection);05169(Epste…	NA	NA	NA	histocompatibility 2, M region locus 2 [Source:MGI Symbol;Acc:MGI:95914]	protein_coding	R-MMU-1236943(Loading of antigen peptide onto MHC class I molecule);R-MMU-1236954(Trimming of peptides by IRAP in endocytic vesicles);R-MMU-1236964(Translocation of peptide bound MHC class I complex to cell surface);R-MMU-1236965(Export of peptide loaded MHC class I complex to PM);R-MMU-198955(TCR complex interacts with peptide antigen-presenting MHC Class I);R-MMU-198958(KIR2DL2/3 interacting wi…	0.301091	0.130435	0.348819	117.182	111.594	109.466	52.4149	48.109	49.9179	0	0	yes
ENSMUSG00000069833	Ahnak	66395	ENSMUST00000092956;ENSMUST00000237033;ENSMUST00000237912;ENSMUST00000236390;ENSMUST00000092955	GO:0005515(protein binding);GO:0005634(nucleus);GO:0005737(cytoplasm);GO:0005829(cytosol);GO:0005886(plasma membrane);GO:0005911(cell-cell junction);GO:0015629(actin cytoskeleton);GO:0031982(vesicle);GO:0042383(sarcolemma);GO:0042802(identical protein binding);GO:0043034(costamere);GO:0043484(regulation of RNA splicing);GO:0044291(cell-cell contact zone);GO:0044548(S100 protein binding);GO:004512…	05132(Salmonella infection);05132(Salmonella infection)	NA	NA	NA	AHNAK nucleoprotein [Source:MGI Symbol;Acc:MGI:1316648]	protein_coding;protein_coding_CDS_not_defined;nonsense_mediated_decay	NA	76.2289	73.4611	71.4803	22.7417	21.0462	23.0371	26.04	25.9475	27.0903	0	0	yes
ENSMUSG00000033917	Gde1	56209	ENSMUST00000038791;ENSMUST00000208040;ENSMUST00000207323;ENSMUST00000132509	GO:0004622(lysophospholipase activity);GO:0005886(plasma membrane);GO:0006580(ethanolamine metabolic process);GO:0006629(lipid metabolic process);GO:0006644(phospholipid metabolic process);GO:0007186(G protein-coupled receptor signaling pathway);GO:0008081(phosphoric diester hydrolase activity);GO:0008889(glycerophosphodiester phosphodiesterase activity);GO:0016020(membrane);GO:0016787(hydrolase …	NA	K19179	EC:3.1.4.44	NA	glycerophosphodiester phosphodiesterase 1 [Source:MGI Symbol;Acc:MGI:1891827]	protein_coding;nonsense_mediated_decay	R-MMU-6813740(GDE1 hydrolyzes GroPIns)	115.867	111.489	113.054	302.178	293.799	298.864	393.457	388.101	391.731	0	0	yes
ENSMUSG00000020250	Txnrd1	50493	ENSMUST00000219962;ENSMUST00000219368;ENSMUST00000020484;ENSMUST00000219911;ENSMUST00000219442;ENSMUST00000218724;ENSMUST00000218082;ENSMUST00000218694	GO:0001650(fibrillar center);GO:0001707(mesoderm formation);GO:0004791(thioredoxin-disulfide reductase activity);GO:0005634(nucleus);GO:0005654(nucleoplasm);GO:0005737(cytoplasm);GO:0005739(mitochondrion);GO:0005829(cytosol);GO:0006979(response to oxidative stress);GO:0007369(gastrulation);GO:0008283(cell population proliferation);GO:0016174(NAD(P)H oxidase H2O2-forming activity);GO:0016259(selen…	00450(Selenocompound metabolism);05200(Pathways in cancer);05225(Hepatocellular carcinoma);05225(Hepatocellular carcinoma)	K22182	EC:1.8.1.9	NA	thioredoxin reductase 1 [Source:MGI Symbol;Acc:MGI:1354175]	protein_coding;retained_intron	R-MMU-5263614(MeSeOH is reduced to MeSeH by TXNRD1);R-MMU-5263616(MeSeO2H is reduced to MeSeOH by TXNRD1);R-MMU-73646(thioredoxin, oxidized + NADPH + H+ => thioredoxin, reduced + NADP+)	35.7591	34.3168	34.4216	107.423	111.071	102.13	142.437	146.938	143.761	0	0	yes
ENSMUSG00000030142	Clec4e	56619	ENSMUST00000032239;ENSMUST00000176831;ENSMUST00000175995;ENSMUST00000177367;ENSMUST00000175954;ENSMUST00000176443;ENSMUST00000176096	GO:0001819(positive regulation of cytokine production);GO:0001891(phagocytic cup);GO:0002221(pattern recognition receptor signaling pathway);GO:0002292(T cell differentiation involved in immune response);GO:0002376(immune system process);GO:0005509(calcium ion binding);GO:0005515(protein binding);GO:0005886(plasma membrane);GO:0006955(immune response);GO:0009897(external side of plasma membrane);…	04625(C-type lectin receptor signaling pathway);05152(Tuberculosis);05152(Tuberculosis)	NA	NA	NA	C-type lectin domain family 4, member e [Source:MGI Symbol;Acc:MGI:1861232]	protein_coding;retained_intron;protein_coding_CDS_not_defined;nonsense_mediated_decay	R-MMU-5621347(PLCG2 translocates from cytosol to plasma membrane);R-MMU-5621354(CLEC4E binds alpha-mannan and trehalose-6-6'-dimycolate);R-MMU-5621355(LYN and FYN phosphorylate FCER1G in CLEC6A:FCERG and CLEC4E:FCERG);R-MMU-5621363(SYK phosphorylates PLCG2 in p-6Y-SYK:p-Y65,Y76-FCER1G:PLCG2);R-MMU-5621366(SYK binds to p-Y65,Y76-FCER1G);R-MMU-5621370(SYK autophosphorylates)	23.5075	21.6154	24.235	1064.13	1035.06	1015.76	1118.25	1092.71	1092.87	0	0	yes
ENSMUSG00000029364	Wsb2	59043	ENSMUST00000031309;ENSMUST00000125522;ENSMUST00000136895;ENSMUST00000138071;ENSMUST00000149669;ENSMUST00000111959	GO:0000209(protein polyubiquitination);GO:0003674(molecular_function);GO:0005515(protein binding);GO:0005575(cellular_component);GO:0008150(biological_process);GO:0016567(protein ubiquitination);GO:0035556(intracellular signal transduction);GO:0035556(intracellular signal transduction)	NA	NA	NA	NA	WD repeat and SOCS box-containing 2 [Source:MGI Symbol;Acc:MGI:2144041]	protein_coding;retained_intron;protein_coding_CDS_not_defined	R-MMU-8952039(NEDD8:AcM-UBE2F binds CRL5 E3 ubiquitin ligase complex);R-MMU-8952044(AcM-UBE2F transfers NEDD8 to CRL5 E3 ubiquitin ligase complex);R-MMU-8955241(CAND1 binds cytosolic CRL E3 ubiquitin ligases);R-MMU-8955289(COMMDs displace CAND1 from cytosolic CRL E3 ubiquitin ligase complexes);R-MMU-8956040(COP9 signalosome deneddylates cytosolic CRL E3 ubiquitin ligase complexes)	96.9503	97.0261	98.2303	39.4921	40.4112	39.6145	38.3738	39.4008	39.6343	0	0	yes
ENSMUSG00000022906	Parp9	80285	ENSMUST00000114878;ENSMUST00000114877;ENSMUST00000023622;ENSMUST00000153066;ENSMUST00000122870;ENSMUST00000159160;ENSMUST00000128878	GO:0000077(DNA damage checkpoint signaling);GO:0000122(negative regulation of transcription by RNA polymerase II);GO:0002230(positive regulation of defense response to virus by host);GO:0002376(immune system process);GO:0003714(transcription corepressor activity);GO:0003950(NAD+ ADP-ribosyltransferase activity);GO:0004857(enzyme inhibitor activity);GO:0005634(nucleus);GO:0005654(nucleoplasm);GO:0…	NA	K15260	EC:2.4.2.30	NA	poly (ADP-ribose) polymerase family, member 9 [Source:MGI Symbol;Acc:MGI:1933117]	protein_coding;retained_intron;protein_coding_CDS_not_defined;nonsense_mediated_decay	R-MMU-8938073(PARPs transfer ADP-D-ribose to proteins (poly(ADP-ribosyl)ation))	6.35824	6.0962	6.08895	30.7856	28.4367	29.3619	27.8994	26.5397	26.56	0	0	yes
ENSMUSG00000023961	Enpp4	224794	ENSMUST00000024757;ENSMUST00000143137	GO:0005886(plasma membrane);GO:0007596(blood coagulation);GO:0007599(hemostasis);GO:0016020(membrane);GO:0016787(hydrolase activity);GO:0030194(positive regulation of blood coagulation);GO:0046130(purine ribonucleoside catabolic process);GO:0046872(metal ion binding);GO:0047710(bis(5'-adenosyl)-triphosphatase activity);GO:0047710(bis(5'-adenosyl)-triphosphatase activity)	00230(Purine metabolism);00230(Purine metabolism)	K18424	EC:3.6.1.29	NA	ectonucleotide pyrophosphatase/phosphodiesterase 4 [Source:MGI Symbol;Acc:MGI:2682634]	protein_coding	R-MMU-6800426(Exocytosis of ficolin-rich granule membrane proteins)	0.698417	0.757003	0.770067	15.0653	11.48	14.2265	12.88	11.521	11.9564	0	0	yes
ENSMUSG00000001348	Acp5	11433	ENSMUST00000115315;ENSMUST00000217643;ENSMUST00000069330;ENSMUST00000213815;ENSMUST00000165735	GO:0003993(acid phosphatase activity);GO:0005615(extracellular space);GO:0005764(lysosome);GO:0006809(nitric oxide biosynthetic process);GO:0007162(negative regulation of cell adhesion);GO:0008198(ferrous iron binding);GO:0008199(ferric iron binding);GO:0010936(negative regulation of macrophage cytokine production);GO:0016311(dephosphorylation);GO:0016787(hydrolase activity);GO:0030335(positive r…	00740(Riboflavin metabolism);04142(Lysosome);04380(Osteoclast differentiation);05323(Rheumatoid arthritis);05323(Rheumatoid arthritis)	K14379	EC:3.1.3.2	NA	acid phosphatase 5, tartrate resistant [Source:MGI Symbol;Acc:MGI:87883]	protein_coding	R-MMU-196950(2xTRAP hydrolyzes FMN to RIB)	53.0475	53.4143	55.1136	486.824	521.769	485.925	105.172	108.241	106.539	0	0	yes
ENSMUSG00000001270	Ckb	12709	ENSMUST00000001304;ENSMUST00000222705;ENSMUST00000223099;ENSMUST00000220888;ENSMUST00000222513	GO:0000166(nucleotide binding);GO:0003824(catalytic activity);GO:0004111(creatine kinase activity);GO:0005515(protein binding);GO:0005524(ATP binding);GO:0005737(cytoplasm);GO:0005739(mitochondrion);GO:0005829(cytosol);GO:0005886(plasma membrane);GO:0016020(membrane);GO:0016301(kinase activity);GO:0016310(phosphorylation);GO:0016740(transferase activity);GO:0016772(transferase activity, transferr…	00330(Arginine and proline metabolism);00330(Arginine and proline metabolism)	K00933	EC:2.7.3.2	NA	creatine kinase, brain [Source:MGI Symbol;Acc:MGI:88407]	protein_coding;retained_intron	R-MMU-200318(creatine + ATP => phosphocreatine + ADP [CKB,CKM]);R-MMU-9696268(RND3 binds effectors)	58.2571	64.1083	61.7389	14.6873	15.155	14.2853	19.8036	22.2045	23.4312	0	0	yes
ENSMUSG00000078920	Ifi47	15953	ENSMUST00000046704;ENSMUST00000109202;ENSMUST00000152914;ENSMUST00000214804	GO:0000166(nucleotide binding);GO:0003924(GTPase activity);GO:0005525(GTP binding);GO:0005783(endoplasmic reticulum);GO:0005789(endoplasmic reticulum membrane);GO:0006952(defense response);GO:0016020(membrane);GO:0016787(hydrolase activity);GO:0035458(cellular response to interferon-beta);GO:0098542(defense response to other organism);GO:0098542(defense response to other organism)	04668(TNF signaling pathway);04668(TNF signaling pathway)	NA	NA	NA	interferon gamma inducible protein 47 [Source:MGI Symbol;Acc:MGI:99448]	protein_coding	NA	6.3294	5.08519	5.61405	150.954	139.18	149.618	123.401	114.558	111.816	0	0	yes
ENSMUSG00000029217	Tec	21682	ENSMUST00000126481;ENSMUST00000071944;ENSMUST00000138842;ENSMUST00000073843;ENSMUST00000113594;ENSMUST00000155342;ENSMUST00000149533;ENSMUST00000150193;ENSMUST00000202547	GO:0000166(nucleotide binding);GO:0002250(adaptive immune response);GO:0004672(protein kinase activity);GO:0004713(protein tyrosine kinase activity);GO:0004715(non-membrane spanning protein tyrosine kinase activity);GO:0005515(protein binding);GO:0005524(ATP binding);GO:0005737(cytoplasm);GO:0005856(cytoskeleton);GO:0005886(plasma membrane);GO:0006468(protein phosphorylation);GO:0007229(integrin-…	04380(Osteoclast differentiation);04660(T cell receptor signaling pathway);04660(T cell receptor signaling pathway)	NA	NA	NA	tec protein tyrosine kinase [Source:MGI Symbol;Acc:MGI:98662]	nonsense_mediated_decay;protein_coding;retained_intron	NA	35.108	32.8452	33.5676	9.56223	8.79183	8.97392	8.90212	8.52312	8.69662	0	0	yes
ENSMUSG00000052776	Oas1a	246730	ENSMUST00000080322	GO:0000166(nucleotide binding);GO:0001730(2'-5'-oligoadenylate synthetase activity);GO:0002376(immune system process);GO:0003723(RNA binding);GO:0003725(double-stranded RNA binding);GO:0005515(protein binding);GO:0005524(ATP binding);GO:0005634(nucleus);GO:0005654(nucleoplasm);GO:0005737(cytoplasm);GO:0005739(mitochondrion);GO:0005783(endoplasmic reticulum);GO:0005829(cytosol);GO:0005840(ribosome…	04621(NOD-like receptor signaling pathway);05160(Hepatitis C);05162(Measles);05164(Influenza A);05168(Herpes simplex virus 1 infection);05169(Epstein-Barr virus infection);05171(Coronavirus disease - COVID-19)	K14216	EC:2.7.7.84	NA	2'-5' oligoadenylate synthetase 1A [Source:MGI Symbol;Acc:MGI:2180860]	protein_coding	NA	38.2925	36.0628	36.9654	295.776	297.577	298.631	310.238	313.641	302.852	0	0	yes
ENSMUSG00000042292	Mrtfa	223701	ENSMUST00000109579;ENSMUST00000149582;ENSMUST00000135047;ENSMUST00000239114;ENSMUST00000145779;ENSMUST00000154797;ENSMUST00000147921;ENSMUST00000138769;ENSMUST00000123243	GO:0000976(transcription cis-regulatory region binding);GO:0001764(neuron migration);GO:0003700(DNA-binding transcription factor activity);GO:0003713(transcription coactivator activity);GO:0003779(actin binding);GO:0003785(actin monomer binding);GO:0004864(protein phosphatase inhibitor activity);GO:0005515(protein binding);GO:0005634(nucleus);GO:0005654(nucleoplasm);GO:0005737(cytoplasm);GO:00058…	NA	NA	NA	NA	myocardin related transcription factor A [Source:MGI Symbol;Acc:MGI:2384495]	protein_coding;retained_intron	R-MMU-3900070(SUMOylation of MKL1 with SUMO1);R-MMU-5665982(RHOA:GTP:DIAPH1 binds EVL and sequesters profilin:G-actin from MKL1);R-MMU-5665998(MKL1 binds SRF);R-MMU-5665999(MKL1 translocates from cytosol to the nucleus);R-MMU-5666001(Profilin:G-actin binds MKL1);R-MMU-5666008(SCAI binds SRF:MKL1)	27.7131	28.0131	27.5706	8.04319	8.21247	8.08663	6.92341	6.29715	6.72439	0	0	yes
ENSMUSG00000054404	Slfn5	327978	ENSMUST00000067443;ENSMUST00000108157;ENSMUST00000108158;ENSMUST00000150687	GO:0000166(nucleotide binding);GO:0005524(ATP binding);GO:0005634(nucleus);GO:0030154(cell differentiation);GO:0030154(cell differentiation)	NA	NA	NA	NA	schlafen 5 [Source:MGI Symbol;Acc:MGI:1329004]	protein_coding;protein_coding_CDS_not_defined	NA	20.6819	19.8802	18.7072	70.835	64.3085	68.6604	61.9866	60.1395	59.5697	0	0	yes
ENSMUSG00000040345	Arhgap9	216445	ENSMUST00000219026;ENSMUST00000069548;ENSMUST00000218656;ENSMUST00000219511	GO:0005096(GTPase activator activity);GO:0005515(protein binding);GO:0005547(phosphatidylinositol-3,4,5-trisphosphate binding);GO:0005737(cytoplasm);GO:0007165(signal transduction);GO:0007165(signal transduction)	NA	NA	NA	NA	Rho GTPase activating protein 9 [Source:MGI Symbol;Acc:MGI:2143764]	protein_coding;retained_intron	R-MMU-6798748(Exocytosis of secretory granule lumen proteins);R-MMU-8981637(RHOA GAPs stimulate RHOA GTPase activity);R-MMU-9013144(RAC1 GAPs stimulate RAC1 GTPase activity);R-MMU-9013161(CDC42 GAPs stimulate CDC42 GTPase activity)	41.6654	44.7623	43.4235	13.6917	13.8407	13.2747	12.9279	12.467	12.7449	0	0	yes
ENSMUSG00000004730	Adgre1	13733	ENSMUST00000004850;ENSMUST00000086763;ENSMUST00000233840;ENSMUST00000232808;ENSMUST00000233376	GO:0002250(adaptive immune response);GO:0002376(immune system process);GO:0004888(transmembrane signaling receptor activity);GO:0004930(G protein-coupled receptor activity);GO:0005509(calcium ion binding);GO:0005886(plasma membrane);GO:0007165(signal transduction);GO:0007166(cell surface receptor signaling pathway);GO:0007186(G protein-coupled receptor signaling pathway);GO:0007189(adenylate cycl…	NA	NA	NA	NA	adhesion G protein-coupled receptor E1 [Source:MGI Symbol;Acc:MGI:106912]	protein_coding	R-MMU-444773(EGF-TM7 receptors bind chondroitin sulphate)	43.42	41.8066	42.4368	264.206	252.638	261.486	181.338	187.704	180.652	0	0	yes
ENSMUSG00000027955	Gask1b	68659	ENSMUST00000029567;ENSMUST00000118853;ENSMUST00000193204;ENSMUST00000135021	GO:0000139(Golgi membrane);GO:0003674(molecular_function);GO:0005794(Golgi apparatus);GO:0008150(biological_process);GO:0016020(membrane);GO:0016020(membrane)	NA	NA	NA	NA	golgi associated kinase 1B [Source:MGI Symbol;Acc:MGI:1915909]	protein_coding;retained_intron	NA	7.83558	7.65936	6.94522	0.224586	0.267035	0.271488	0.517916	0.541185	0.465988	0	0	yes
ENSMUSG00000047735	Samd9l	209086	ENSMUST00000120087	GO:0005515(protein binding);GO:0005739(mitochondrion)	NA	NA	NA	NA	sterile alpha motif domain containing 9-like [Source:MGI Symbol;Acc:MGI:1343184]	protein_coding	NA	3.57011	3.68034	3.24285	20.0428	19.7931	19.7015	18.0521	16.4407	17.6316	0	0	yes
ENSMUSG00000002602	Axl	26362	ENSMUST00000002677;ENSMUST00000132989;ENSMUST00000085948;ENSMUST00000147680;ENSMUST00000137383;ENSMUST00000137211;ENSMUST00000124442;ENSMUST00000132038	GO:0000166(nucleotide binding);GO:0001618(virus receptor activity);GO:0001764(neuron migration);GO:0001779(natural killer cell differentiation);GO:0001786(phosphatidylserine binding);GO:0001818(negative regulation of cytokine production);GO:0001961(positive regulation of cytokine-mediated signaling pathway);GO:0001974(blood vessel remodeling);GO:0002376(immune system process);GO:0004672(protein k…	04148(Efferocytosis);04148(Efferocytosis)	K05115	EC:2.7.10.1	NA	AXL receptor tyrosine kinase [Source:MGI Symbol;Acc:MGI:1347244]	protein_coding;retained_intron	R-MMU-5218819(VEGFA dimer:p-6Y-VEGFR2 dimer:PI3K phosphorylates PIP2 to PIP3);R-MMU-5357429(AXL autophosphorylates on Y779 and Y821);R-MMU-5357432(AXL binds SRC-1);R-MMU-5357479(p-AXL binds PI3K)	17.5265	17.5088	17.4453	165.747	148.321	158.019	76.091	73.9126	74.9475	0	0	yes
ENSMUSG00000014599	Csf1	12977	ENSMUST00000014743;ENSMUST00000153114;ENSMUST00000118593;ENSMUST00000120243;ENSMUST00000120654;ENSMUST00000155557;ENSMUST00000156820	GO:0001503(ossification);GO:0001780(neutrophil homeostasis);GO:0001954(positive regulation of cell-matrix adhesion);GO:0002158(osteoclast proliferation);GO:0002376(immune system process);GO:0002687(positive regulation of leukocyte migration);GO:0002931(response to ischemia);GO:0003006(developmental process involved in reproduction);GO:0005125(cytokine activity);GO:0005157(macrophage colony-stimul…	04010(MAPK signaling pathway);04014(Ras signaling pathway);04015(Rap1 signaling pathway);04060(Cytokine-cytokine receptor interaction);04061(Viral protein interaction with cytokine and cytokine receptor);04151(PI3K-Akt signaling pathway);04380(Osteoclast differentiation);04640(Hematopoietic cell lineage);04668(TNF signaling pathway);05010(Alzheimer disease);05022(Pathways of neurodegeneration - m…	NA	NA	NA	colony stimulating factor 1 (macrophage) [Source:MGI Symbol;Acc:MGI:1339753]	protein_coding;retained_intron	R-MMU-8952289(FAM20C phosphorylates FAM20C substrates);R-MMU-9009485(IL34:CSF1 binds CSF1R);R-MMU-9009488(IL34 binds CSF1);R-MMU-9680646(Pik3r11:Pik3ca,b,d (Pi3k), Plcg2 (PLCgamma2), Grb2:Sos1, Shc1 (Shc), Ptpn11 (Shp2), Grb2:Gab2, Grb2:Gab3, Grap2 (MONA), Cbl:Grb2, Inpp5d (SHIP1), Inppl1 (SHIP2) bind p-8Y-Csf1r and are activated);R-MMU-9680703(Csf1 dimer binds Csf1r);R-MMU-9680705(Csf1r dimerize…	5.34947	5.46471	5.51081	45.515	42.6359	38.3547	20.2187	18.5055	19.4054	0	0	yes
ENSMUSG00000025498	Irf7	54123	ENSMUST00000106023;ENSMUST00000026571;ENSMUST00000097952;ENSMUST00000155744;ENSMUST00000127223;ENSMUST00000209899;ENSMUST00000123525;ENSMUST00000210506;ENSMUST00000156938;ENSMUST00000148414;ENSMUST00000146373;ENSMUST00000127161	GO:0000785(chromatin);GO:0000976(transcription cis-regulatory region binding);GO:0000978(RNA polymerase II cis-regulatory region sequence-specific DNA binding);GO:0000981(DNA-binding transcription factor activity, RNA polymerase II-specific);GO:0000987(cis-regulatory region sequence-specific DNA binding);GO:0002376(immune system process);GO:0002753(cytoplasmic pattern recognition receptor signali…	04620(Toll-like receptor signaling pathway);04621(NOD-like receptor signaling pathway);04622(RIG-I-like receptor signaling pathway);04623(Cytosolic DNA-sensing pathway);05160(Hepatitis C);05161(Hepatitis B);05162(Measles);05164(Influenza A);05167(Kaposi sarcoma-associated herpesvirus infection);05168(Herpes simplex virus 1 infection);05169(Epstein-Barr virus infection);05203(Viral carcinogenesis)…	NA	NA	IRF	interferon regulatory factor 7 [Source:MGI Symbol;Acc:MGI:1859212]	protein_coding;retained_intron;nonsense_mediated_decay;protein_coding_CDS_not_defined	R-MMU-1028816(Translocation of phosphorylated IRF3,IRF7 dimers into nucleus);R-MMU-1028820(Formation of VAF (virus-activated factor) complex);R-MMU-1028821(Dimerization of Phospho IRF3 or phospho IRF7);R-MMU-166245(Phosphorylation of IRF-3/IRF7 and their release from the activated TLR complex );R-MMU-166271(IRF3/IRF7 recruitment to p-TBK1/p-IKK epsilon bound to the activated TLR4);R-MMU-168933(Di…	9.56294	9.55096	11.1184	451.874	420.879	430.815	388.659	366.125	370.999	0	0	yes
ENSMUSG00000036752	Tubb4b	227613	ENSMUST00000043584;ENSMUST00000145607	GO:0000166(nucleotide binding);GO:0000226(microtubule cytoskeleton organization);GO:0000278(mitotic cell cycle);GO:0003725(double-stranded RNA binding);GO:0003924(GTPase activity);GO:0005200(structural constituent of cytoskeleton);GO:0005525(GTP binding);GO:0005737(cytoplasm);GO:0005856(cytoskeleton);GO:0005874(microtubule);GO:0005879(axonemal microtubule);GO:0007017(microtubule-based process);GO…	04145(Phagosome);04540(Gap junction);04814(Motor proteins);05010(Alzheimer disease);05012(Parkinson disease);05014(Amyotrophic lateral sclerosis);05016(Huntington disease);05020(Prion disease);05022(Pathways of neurodegeneration - multiple diseases);05132(Salmonella infection);05132(Salmonella infection)	NA	NA	NA	tubulin, beta 4B class IVB [Source:MGI Symbol;Acc:MGI:1915472]	protein_coding;protein_coding_CDS_not_defined	R-MMU-1638803(Phosphorylation of cohesin by PLK1 at centromeres);R-MMU-1638821(PP2A-B56 dephosphorylates centromeric cohesin);R-MMU-190520(Association of Golgi transport vesicles with microtubules);R-MMU-2213248(Transport of antigen loaded MHC II molecules to surface);R-MMU-2316350(Rab4a:GTP Activates Kif3);R-MMU-2467809(ESPL1 (Separase) cleaves centromeric cohesin);R-MMU-2467811(Separation of si…	45.5259	46.7077	47.715	143.286	150.891	140.705	146.609	151.651	155.982	0	0	yes
ENSMUSG00000024087	Cyp1b1	13078	ENSMUST00000024894;ENSMUST00000234361;ENSMUST00000234927	GO:0001525(angiogenesis);GO:0002930(trabecular meshwork development);GO:0004497(monooxygenase activity);GO:0005506(iron ion binding);GO:0005739(mitochondrion);GO:0005783(endoplasmic reticulum);GO:0005789(endoplasmic reticulum membrane);GO:0006304(DNA modification);GO:0006629(lipid metabolic process);GO:0006631(fatty acid metabolic process);GO:0006725(cellular aromatic compound metabolic process);…	00140(Steroid hormone biosynthesis);00380(Tryptophan metabolism);00980(Metabolism of xenobiotics by cytochrome P450);04913(Ovarian steroidogenesis);05204(Chemical carcinogenesis - DNA adducts);05206(MicroRNAs in cancer);05207(Chemical carcinogenesis - receptor activation);05208(Chemical carcinogenesis - reactive oxygen species);05208(Chemical carcinogenesis - reactive oxygen species)	K07410	EC:1.14.14.1	NA	cytochrome P450, family 1, subfamily b, polypeptide 1 [Source:MGI Symbol;Acc:MGI:88590]	protein_coding;nonsense_mediated_decay	R-MMU-211951(CYP1B1 4-hydroxylates EST17b);R-MMU-2161795(Arachidonate is hydroxylated to 16-HETE by CYP(1));R-MMU-2161814(Arachidonate is hydroxylated to 19-HETE by CYP(2));R-MMU-2161890(Arachidonate is epoxidated to 5,6-EET by CYP(4));R-MMU-2161899(Arachidonate is epoxidated to 8,9-EET by CYP(5));R-MMU-2161940(Arachidonate is hydroxylated to 20-HETE by CYP(3));R-MMU-9915971(Arachidonate is epoxi…	9.04832	9.45219	9.38372	47.056	45.1086	42.7779	47.7229	46.868	47.2855	0	0	yes
ENSMUSG00000030162	Olr1	108078	ENSMUST00000032265;ENSMUST00000203564;ENSMUST00000183258;ENSMUST00000162815	GO:0002376(immune system process);GO:0005041(low-density lipoprotein particle receptor activity);GO:0005576(extracellular region);GO:0005654(nucleoplasm);GO:0005886(plasma membrane);GO:0006897(endocytosis);GO:0006954(inflammatory response);GO:0007155(cell adhesion);GO:0007159(leukocyte cell-cell adhesion);GO:0010629(negative regulation of gene expression);GO:0016020(membrane);GO:0019897(extrinsic…	03320(PPAR signaling pathway);04145(Phagosome);05417(Lipid and atherosclerosis);05417(Lipid and atherosclerosis)	NA	NA	NA	oxidized low density lipoprotein (lectin-like) receptor 1 [Source:MGI Symbol;Acc:MGI:1261434]	protein_coding	R-MMU-203130(OLR1 binds to oxidized LDL);R-MMU-6798747(Exocytosis of tertiary granule membrane proteins);R-MMU-6799350(Exocytosis of specific granule membrane proteins)	0.192613	0.250799	0.379095	14.0235	14.9884	14.2238	3.80767	3.65867	4.03598	0	0	yes
ENSMUSG00000030605	Mfge8	17304	ENSMUST00000032825;ENSMUST00000107409;ENSMUST00000206338;ENSMUST00000205649;ENSMUST00000205526;ENSMUST00000205929;ENSMUST00000205494;ENSMUST00000206844	GO:0001525(angiogenesis);GO:0001786(phosphatidylserine binding);GO:0002080(acrosomal membrane);GO:0005178(integrin binding);GO:0005201(extracellular matrix structural constituent);GO:0005576(extracellular region);GO:0005615(extracellular space);GO:0007155(cell adhesion);GO:0007338(single fertilization);GO:0009897(external side of plasma membrane);GO:0016020(membrane);GO:0031410(cytoplasmic vesicl…	04148(Efferocytosis);04148(Efferocytosis)	NA	NA	NA	milk fat globule EGF and factor V/VIII domain containing [Source:MGI Symbol;Acc:MGI:102768]	protein_coding;retained_intron;protein_coding_CDS_not_defined	R-MMU-8952289(FAM20C phosphorylates FAM20C substrates)	307.499	306.65	318.742	113.385	118.939	114.98	118.323	115.908	116.322	0	0	yes
ENSMUSG00000001542	Ell2	192657	ENSMUST00000001583;ENSMUST00000222892;ENSMUST00000221979;ENSMUST00000221432;ENSMUST00000222564;ENSMUST00000223535	GO:0000987(cis-regulatory region sequence-specific DNA binding);GO:0005634(nucleus);GO:0005654(nucleoplasm);GO:0006366(transcription by RNA polymerase II);GO:0006368(transcription elongation by RNA polymerase II promoter);GO:0008023(transcription elongation factor complex);GO:0032968(positive regulation of transcription elongation by RNA polymerase II);GO:0042795(snRNA transcription by RNA polyme…	03250(Viral life cycle - HIV-1);03250(Viral life cycle - HIV-1)	NA	NA	NA	elongation factor for RNA polymerase II 2 [Source:MGI Symbol;Acc:MGI:2183438]	protein_coding;retained_intron	R-MMU-6814549(Pre-snRNA transcript initiation, Integrator binding, LEC binding);R-MMU-6814555(Integrator complex processes the 3' end of snRNA);R-MMU-6814559(Pre-snRNA is elongated and capped with 7-methylguanosine);R-MMU-6814885(CBCAP complex binds 7-methylguanosine cap of snRNA)	2.18599	2.1157	1.75572	12.5548	12.4798	12.1341	11.5419	10.2686	11.3244	0	0	yes
ENSMUSG00000000440	Pparg	19016	ENSMUST00000171644;ENSMUST00000203896;ENSMUST00000204305;ENSMUST00000203732;ENSMUST00000205213	GO:0000976(transcription cis-regulatory region binding);GO:0001223(transcription coactivator binding);GO:0002674(negative regulation of acute inflammatory response);GO:0003677(DNA binding);GO:0003700(DNA-binding transcription factor activity);GO:0004879(nuclear receptor activity);GO:0005634(nucleus);GO:0005654(nucleoplasm);GO:0005737(cytoplasm);GO:0006355(regulation of DNA-templated transcription…	03320(PPAR signaling pathway);04148(Efferocytosis);04152(AMPK signaling pathway);04211(Longevity regulating pathway);04380(Osteoclast differentiation);04714(Thermogenesis);04932(Non-alcoholic fatty liver disease);05016(Huntington disease);05200(Pathways in cancer);05202(Transcriptional misregulation in cancer);05216(Thyroid cancer);05417(Lipid and atherosclerosis);05417(Lipid and atherosclerosis)	NA	NA	THR-like	peroxisome proliferator activated receptor gamma [Source:MGI Symbol;Acc:MGI:97747]	protein_coding;retained_intron	R-MMU-442475(Expression of Pparg);R-MMU-9017440(Pparg gene expression is inhibited by Mecp2);R-MMU-9017445(Mecp2 binds Pparg gene promoter);R-MMU-9843897(Pparg:Rxra heterodimer binds target gene loci);R-MMU-9856206(Mll4-ASCOM,(Mll3-ASCOM) complex is recruited to activated Pparg:Rxra complex at target adipogenic gene loci);R-MMU-9856352(Pparg2 transcription is stimulated by Pparg2 and Mll4 complex…	34.5662	34.1128	31.7972	2.39197	3.25897	2.64905	2.90857	3.6241	3.50126	0	0	yes
ENSMUSG00000034593	Myo5a	17918	ENSMUST00000123128;ENSMUST00000155282;ENSMUST00000148144;ENSMUST00000136604;ENSMUST00000129281;ENSMUST00000123531;ENSMUST00000143355;ENSMUST00000136871;ENSMUST00000142181;ENSMUST00000149823;ENSMUST00000153404;ENSMUST00000149032;ENSMUST00000130384	GO:0000146(microfilament motor activity);GO:0000149(SNARE binding);GO:0000166(nucleotide binding);GO:0001726(ruffle);GO:0001750(photoreceptor outer segment);GO:0003774(cytoskeletal motor activity);GO:0003779(actin binding);GO:0005509(calcium ion binding);GO:0005515(protein binding);GO:0005516(calmodulin binding);GO:0005524(ATP binding);GO:0005737(cytoplasm);GO:0005764(lysosome);GO:0005769(early e…	04814(Motor proteins);04814(Motor proteins)	NA	NA	NA	myosin VA [Source:MGI Symbol;Acc:MGI:105976]	protein_coding;protein_coding_CDS_not_defined;nonsense_mediated_decay;retained_intron	R-MMU-1449591(Akt2 Phosphorylates Myosin 5a);R-MMU-2029476(Role of myosins in phagosome formation);R-MMU-2316351(Translocation of Glut4 Vesicle and Docking at the Plasma Membrane);R-MMU-9023194(Insulin secretory granules dock at the plasma membrane);R-MMU-9023204(Insulin secretory granules translocate across the cortical actin network);R-MMU-9856465(MLPH/MYRIP bind GGC-RAB27A and MYO5A)	47.3917	45.611	42.0633	14.9496	14.8635	14.9639	17.8698	18.0277	17.9431	0	0	yes
ENSMUSG00000031897	Psmb10	19171	ENSMUST00000034369;ENSMUST00000212595;ENSMUST00000212876;ENSMUST00000212044;ENSMUST00000212938;ENSMUST00000212686;ENSMUST00000212332	GO:0000502(proteasome complex);GO:0000902(cell morphogenesis);GO:0004175(endopeptidase activity);GO:0004298(threonine-type endopeptidase activity);GO:0005634(nucleus);GO:0005654(nucleoplasm);GO:0005737(cytoplasm);GO:0005829(cytosol);GO:0005839(proteasome core complex);GO:0006508(proteolysis);GO:0008233(peptidase activity);GO:0010498(proteasomal protein catabolic process);GO:0016787(hydrolase acti…	03050(Proteasome);03050(Proteasome)	K02733	EC:3.4.25.1	NA	proteasome (prosome, macropain) subunit, beta type 10 [Source:MGI Symbol;Acc:MGI:1096380]	protein_coding;retained_intron;protein_coding_CDS_not_defined	R-MMU-9008115(Proteasome degrades polyubiquitinated Runx2);R-MMU-9009438(Proteasome degrades polyubiquitinated Runx2);R-MMU-9825547(Ripply2 binds Tbx6 and recruits the 26S proteasome);R-MMU-9907925(Formation of the inner ring of the 20S immunoproteasome core particle);R-MMU-9907928(Formation of the inner ring of the 20S thymoproteasome core particle);R-MMU-9907940(Formation of the preholothymopro…	44.6732	43.3258	46.9241	253.336	254.796	257.785	200.363	204.015	195.022	0	0	yes
ENSMUSG00000033355	Rtp4	67775	ENSMUST00000038423;ENSMUST00000210901;ENSMUST00000211349	GO:0001580(detection of chemical stimulus involved in sensory perception of bitter taste);GO:0005515(protein binding);GO:0005737(cytoplasm);GO:0006612(protein targeting to membrane);GO:0016020(membrane);GO:0031849(olfactory receptor binding);GO:0046872(metal ion binding);GO:0051205(protein insertion into membrane);GO:0051607(defense response to virus);GO:0051607(defense response to virus)	NA	NA	NA	NA	receptor transporter protein 4 [Source:MGI Symbol;Acc:MGI:1915025]	protein_coding	NA	3.03068	2.81495	3.10445	66.0029	64.2588	65.7852	62.5296	60.4888	59.7156	0	0	yes
ENSMUSG00000045932	Ifit2	15958	ENSMUST00000102826;ENSMUST00000149829	GO:0005515(protein binding);GO:0005737(cytoplasm);GO:0005783(endoplasmic reticulum);GO:0009615(response to virus);GO:0043065(positive regulation of apoptotic process);GO:0051707(response to other organism);GO:0140374(antiviral innate immune response);GO:0140374(antiviral innate immune response)	NA	NA	NA	NA	interferon-induced protein with tetratricopeptide repeats 2 [Source:MGI Symbol;Acc:MGI:99449]	protein_coding	NA	0.778238	0.745838	0.996562	175.298	154.966	166.356	173.21	154.175	160.351	0	0	yes
ENSMUSG00000025429	Pstpip2	19201	ENSMUST00000114741;ENSMUST00000238172	GO:0003779(actin binding);GO:0005515(protein binding);GO:0005737(cytoplasm);GO:0005829(cytosol);GO:0005856(cytoskeleton);GO:0005884(actin filament);GO:0005886(plasma membrane);GO:0007010(cytoskeleton organization);GO:0016020(membrane);GO:0030041(actin filament polymerization);GO:0051015(actin filament binding);GO:0051015(actin filament binding)	NA	NA	NA	NA	proline-serine-threonine phosphatase-interacting protein 2 [Source:MGI Symbol;Acc:MGI:1335088]	protein_coding	NA	5.99852	6.06752	5.26726	41.2978	38.9257	42.9617	44.2656	42.5442	42.7688	0	0	yes
ENSMUSG00000022817	Itgb5	16419	ENSMUST00000115028;ENSMUST00000232262;ENSMUST00000069345;ENSMUST00000134262;ENSMUST00000151930;ENSMUST00000148462	GO:0005102(signaling receptor binding);GO:0005886(plasma membrane);GO:0007155(cell adhesion);GO:0007160(cell-matrix adhesion);GO:0007179(transforming growth factor beta receptor signaling pathway);GO:0007229(integrin-mediated signaling pathway);GO:0009986(cell surface);GO:0016020(membrane);GO:0016477(cell migration);GO:0034684(integrin alphav-beta5 complex);GO:0035987(endodermal cell differentiat…	04145(Phagosome);04148(Efferocytosis);04151(PI3K-Akt signaling pathway);04510(Focal adhesion);04512(ECM-receptor interaction);04810(Regulation of actin cytoskeleton);04820(Cytoskeleton in muscle cells);05165(Human papillomavirus infection);05205(Proteoglycans in cancer);05410(Hypertrophic cardiomyopathy);05412(Arrhythmogenic right ventricular cardiomyopathy);05414(Dilated cardiomyopathy);05414(Di…	NA	NA	NA	integrin beta 5 [Source:MGI Symbol;Acc:MGI:96614]	protein_coding;protein_coding_CDS_not_defined	NA	72.3838	76.4141	73.5137	20.0785	22.0001	19.7157	17.1388	18.0629	17.9711	0	0	yes
ENSMUSG00000032487	Ptgs2	19225	ENSMUST00000035065;ENSMUST00000190784	GO:0001516(prostaglandin biosynthetic process);GO:0001525(angiogenesis);GO:0004601(peroxidase activity);GO:0004666(prostaglandin-endoperoxide synthase activity);GO:0005515(protein binding);GO:0005634(nucleus);GO:0005637(nuclear inner membrane);GO:0005640(nuclear outer membrane);GO:0005737(cytoplasm);GO:0005783(endoplasmic reticulum);GO:0005789(endoplasmic reticulum membrane);GO:0005901(caveola);G…	00590(Arachidonic acid metabolism);04064(NF-kappa B signaling pathway);04148(Efferocytosis);04370(VEGF signaling pathway);04625(C-type lectin receptor signaling pathway);04657(IL-17 signaling pathway);04668(TNF signaling pathway);04723(Retrograde endocannabinoid signaling);04726(Serotonergic synapse);04913(Ovarian steroidogenesis);04921(Oxytocin signaling pathway);04923(Regulation of lipolysis in…	K11987	EC:1.14.99.1	NA	prostaglandin-endoperoxide synthase 2 [Source:MGI Symbol;Acc:MGI:97798]	protein_coding	R-MMU-2161951(Arachidonate is oxidised to 15R-HETE by Acetyl-PTGS2);R-MMU-2309773(PGG2 is reduced to PGH2 by PTGS2);R-MMU-2309779(PTGS2 dimer binds PTGS2 inhibitors);R-MMU-2309787(Arachidonate is oxidised to PGG2 by PTGS2);R-MMU-2314686(ASA- acetylates PTGS2);R-MMU-9018880(Ac-PTGS2 dimer oxidises EPA to 18(R)-HpEPE or 18(S)-HpEPE);R-MMU-9020261(Ac-PTGS2 dimer oxidises DHA to 17(R)-Hp-DHA);R-MMU-9…	0.094214	0.241991	0.139897	64.8366	57.5103	66.3389	31.5753	27.774	28.8526	0	0	yes
ENSMUSG00000004933	Matk	17179	ENSMUST00000151660;ENSMUST00000117488;ENSMUST00000121205;ENSMUST00000150605;ENSMUST00000128576;ENSMUST00000105328;ENSMUST00000148735;ENSMUST00000119547;ENSMUST00000130282;ENSMUST00000126720	GO:0000166(nucleotide binding);GO:0003824(catalytic activity);GO:0004672(protein kinase activity);GO:0004713(protein tyrosine kinase activity);GO:0004715(non-membrane spanning protein tyrosine kinase activity);GO:0005515(protein binding);GO:0005524(ATP binding);GO:0005737(cytoplasm);GO:0006468(protein phosphorylation);GO:0016301(kinase activity);GO:0016310(phosphorylation);GO:0016740(transferase …	04722(Neurotrophin signaling pathway);04722(Neurotrophin signaling pathway)	K08888	EC:2.7.10.2	NA	megakaryocyte-associated tyrosine kinase [Source:MGI Symbol;Acc:MGI:99259]	retained_intron;protein_coding;nonsense_mediated_decay	R-MMU-1963563(MATK (CSK homologous kinase) binds phosphorylated ERBB2)	15.2659	15.8043	15.21	0.46967	0.640935	0.685952	0.503758	0.463726	0.416722	0	0	yes
ENSMUSG00000035273	Hpse	15442	ENSMUST00000045617;ENSMUST00000112908	GO:0005576(extracellular region);GO:0005615(extracellular space);GO:0005634(nucleus);GO:0005654(nucleoplasm);GO:0005764(lysosome);GO:0005765(lysosomal membrane);GO:0005886(plasma membrane);GO:0006898(receptor-mediated endocytosis);GO:0007155(cell adhesion);GO:0007160(cell-matrix adhesion);GO:0010033(response to organic substance);GO:0010575(positive regulation of vascular endothelial growth facto…	00531(Glycosaminoglycan degradation);05205(Proteoglycans in cancer);05205(Proteoglycans in cancer)	K07964	EC:3.2.1.166	NA	heparanase [Source:MGI Symbol;Acc:MGI:1343124]	protein_coding	R-MMU-1667005(Heparanase (HPSE) cleaves heparan sulfate from its proteoglycan (lysosome));R-MMU-6798749(Exocytosis of specific granule lumen proteins)	68.1415	72.4348	68.2351	15.5935	14.7711	15.9015	23.1674	26.733	24.6385	0	0	yes
ENSMUSG00000032691	Nlrp3	216799	ENSMUST00000101148;ENSMUST00000079476;ENSMUST00000149126	GO:0000139(Golgi membrane);GO:0000166(nucleotide binding);GO:0002221(pattern recognition receptor signaling pathway);GO:0002376(immune system process);GO:0002523(leukocyte migration involved in inflammatory response);GO:0002526(acute inflammatory response);GO:0002674(negative regulation of acute inflammatory response);GO:0002720(positive regulation of cytokine production involved in immune respon…	04217(Necroptosis);04621(NOD-like receptor signaling pathway);04623(Cytosolic DNA-sensing pathway);04625(C-type lectin receptor signaling pathway);05132(Salmonella infection);05133(Pertussis);05135(Yersinia infection);05164(Influenza A);05171(Coronavirus disease - COVID-19);05417(Lipid and atherosclerosis);05417(Lipid and atherosclerosis)	NA	NA	NA	NLR family, pyrin domain containing 3 [Source:MGI Symbol;Acc:MGI:2653833]	protein_coding	R-MMU-1250247(Txnip binds Nlrp3);R-MMU-1306876(NLRP3 activation by small molecules);R-MMU-5691439(BRISC complex deubiquitinates NLRP3);R-MMU-873951(SGT1:HSP90 binds inactive NLRP3)	0.591928	0.794232	0.439194	27.3832	26.4912	27.1757	25.6716	25.9376	27.4333	0	0	yes
ENSMUSG00000024079	Eif2ak2	19106	ENSMUST00000024884;ENSMUST00000171852;ENSMUST00000171451;ENSMUST00000169940	GO:0000166(nucleotide binding);GO:0001819(positive regulation of cytokine production);GO:0002376(immune system process);GO:0003723(RNA binding);GO:0003725(double-stranded RNA binding);GO:0004672(protein kinase activity);GO:0004674(protein serine/threonine kinase activity);GO:0004694(eukaryotic translation initiation factor 2alpha kinase activity);GO:0004713(protein tyrosine kinase activity);GO:00…	04217(Necroptosis);05010(Alzheimer disease);05160(Hepatitis C);05162(Measles);05164(Influenza A);05165(Human papillomavirus infection);05167(Kaposi sarcoma-associated herpesvirus infection);05168(Herpes simplex virus 1 infection);05169(Epstein-Barr virus infection);05171(Coronavirus disease - COVID-19);05203(Viral carcinogenesis);05203(Viral carcinogenesis)	K16195	EC:2.7.11.1	NA	eukaryotic translation initiation factor 2-alpha kinase 2 [Source:MGI Symbol;Acc:MGI:1353449]	protein_coding;retained_intron;protein_coding_CDS_not_defined	R-MMU-1169406(ISGylation of host proteins);R-MMU-1678841(Regulation of protein ISGylation by ISG15 deconjugating enzyme USP18);R-MMU-9833635(p-PKR dimer localizes to the nucleus);R-MMU-9833777(PKR binds activating host RNA);R-MMU-9833973(ISGylation of PKR);R-MMU-9834807(ILF3 binds PKR);R-MMU-9834821(p-PRKRA dimer binds PKR);R-MMU-9835121(Heparin binds PKR);R-MMU-9835189(NCK1 binds PKR);R-MMU-9835…	3.11359	2.86964	3.15459	19.1439	16.7148	17.5021	14.1891	15.0491	14.8265	0	0	yes
ENSMUSG00000017737	Mmp9	17395	ENSMUST00000017881;ENSMUST00000134382	GO:0001501(skeletal system development);GO:0001934(positive regulation of protein phosphorylation);GO:0001968(fibronectin binding);GO:0002687(positive regulation of leukocyte migration);GO:0004175(endopeptidase activity);GO:0004222(metalloendopeptidase activity);GO:0004252(serine-type endopeptidase activity);GO:0005576(extracellular region);GO:0005615(extracellular space);GO:0006508(proteolysis);…	04657(IL-17 signaling pathway);04668(TNF signaling pathway);04670(Leukocyte transendothelial migration);04915(Estrogen signaling pathway);04926(Relaxin signaling pathway);05161(Hepatitis B);05200(Pathways in cancer);05202(Transcriptional misregulation in cancer);05205(Proteoglycans in cancer);05206(MicroRNAs in cancer);05215(Prostate cancer);05219(Bladder cancer);05415(Diabetic cardiomyopathy);05…	K01403	EC:3.4.24.35	NA	matrix metallopeptidase 9 [Source:MGI Symbol;Acc:MGI:97011]	protein_coding;retained_intron	R-MMU-1433374(Processing of SCF isoform 1);R-MMU-1454757(Gelatin degradation by MMP1, 2, 3, 7, 8, 9, 12, 13);R-MMU-1454781(MMP1,3,13 (2, 7-12, 19) binding by Alpha-2 macroglubulin);R-MMU-1454791(MMP2, MMP7, MMP9 bind CD44);R-MMU-1474213(Collagen type III degradation by MMP1,8,9,13);R-MMU-1564112(Collagen type VI degradation by MMP2,9,11);R-MMU-1564142(Collagen type IV degradation by MMP2,3,4,9,10…	2.10022	2.07958	2.05877	17.6638	17.4381	17.6696	4.24696	4.36981	4.24302	0	0	yes
ENSMUSG00000040339	Eeig2		ENSMUST00000171143;ENSMUST00000046924	GO:0003674(molecular_function);GO:0005575(cellular_component);GO:0008150(biological_process);GO:0008150(biological_process)	NA	NA	NA	NA	EEIG family member 2 [Source:MGI Symbol;Acc:MGI:3036259]	protein_coding	NA	5.09817	5.34549	4.53883	32.8457	30.2981	31.4977	31.0007	28.2066	29.2336	0	0	yes
ENSMUSG00000042129	Rassf4	213391	ENSMUST00000035842;ENSMUST00000204313;ENSMUST00000203029;ENSMUST00000203634;ENSMUST00000203477	GO:0003674(molecular_function);GO:0005575(cellular_component);GO:0007049(cell cycle);GO:0007165(signal transduction);GO:0007165(signal transduction)	04392(Hippo signaling pathway - multiple species);04392(Hippo signaling pathway - multiple species)	NA	NA	NA	Ras association (RalGDS/AF-6) domain family member 4 [Source:MGI Symbol;Acc:MGI:2386853]	protein_coding;retained_intron;protein_coding_CDS_not_defined	NA	17.2951	16.0239	17.1423	106.816	101.941	97.0454	145.955	147.646	146.581	0	0	yes
ENSMUSG00000026896	Ifih1	71586	ENSMUST00000028259;ENSMUST00000175964;ENSMUST00000112459;ENSMUST00000176431;ENSMUST00000176388	GO:0000166(nucleotide binding);GO:0002376(immune system process);GO:0003677(DNA binding);GO:0003723(RNA binding);GO:0003724(RNA helicase activity);GO:0003725(double-stranded RNA binding);GO:0003727(single-stranded RNA binding);GO:0004386(helicase activity);GO:0005515(protein binding);GO:0005524(ATP binding);GO:0005634(nucleus);GO:0005737(cytoplasm);GO:0005739(mitochondrion);GO:0008270(zinc ion bi…	04622(RIG-I-like receptor signaling pathway);05161(Hepatitis B);05162(Measles);05164(Influenza A);05168(Herpes simplex virus 1 infection);05171(Coronavirus disease - COVID-19);05171(Coronavirus disease - COVID-19)	K12647	EC:5.6.2.6	NA	interferon induced with helicase C domain 1 [Source:MGI Symbol;Acc:MGI:1918836]	protein_coding;retained_intron;protein_coding_CDS_not_defined	R-MMU-5696600(USP17 deubiquitinates RCE1, CDC25A, DDX58, IFIH1)	2.86332	2.54944	2.35867	23.9854	20.6366	21.9785	18.4719	16.8253	16.2015	0	0	yes
ENSMUSG00000035828	Pim3	223775	ENSMUST00000042818	GO:0000166(nucleotide binding);GO:0004672(protein kinase activity);GO:0004674(protein serine/threonine kinase activity);GO:0005515(protein binding);GO:0005524(ATP binding);GO:0005737(cytoplasm);GO:0005829(cytosol);GO:0006468(protein phosphorylation);GO:0006915(apoptotic process);GO:0007049(cell cycle);GO:0007346(regulation of mitotic cell cycle);GO:0016301(kinase activity);GO:0016310(phosphorylat…	NA	K08807	EC:2.7.11.1	NA	proviral integration site 3 [Source:MGI Symbol;Acc:MGI:1355297]	protein_coding	NA	9.77576	10.2525	9.47871	25.1833	24.029	22.8643	48.6098	49.7789	49.7652	0	0	yes
ENSMUSG00000031596	Slc7a2	11988	ENSMUST00000098816;ENSMUST00000057784;ENSMUST00000141505;ENSMUST00000118432	GO:0000064(L-ornithine transmembrane transporter activity);GO:0002537(nitric oxide production involved in inflammatory response);GO:0005886(plasma membrane);GO:0006809(nitric oxide biosynthetic process);GO:0006865(amino acid transport);GO:0015171(amino acid transmembrane transporter activity);GO:0015179(L-amino acid transmembrane transporter activity);GO:0015189(L-lysine transmembrane transporter…	NA	NA	NA	NA	solute carrier family 7 (cationic amino acid transporter, y+ system), member 2 [Source:MGI Symbol;Acc:MGI:99828]	protein_coding	NA	1.93874	1.72395	1.54573	153.185	139.734	161.241	35.463	32.8876	34.9913	0	0	yes
ENSMUSG00000024245	Tmem178	68027	ENSMUST00000025092	GO:0005515(protein binding);GO:0005783(endoplasmic reticulum);GO:0005789(endoplasmic reticulum membrane);GO:0016020(membrane);GO:0045671(negative regulation of osteoclast differentiation);GO:0051480(regulation of cytosolic calcium ion concentration)	NA	NA	NA	NA	transmembrane protein 178 [Source:MGI Symbol;Acc:MGI:1915277]	protein_coding	NA	3.16793	2.50677	2.9001	70.2245	72.8755	68.096	45.5249	47.9598	50.8251	0	0	yes
ENSMUSG00000025790	Slco3a1	108116	ENSMUST00000026897;ENSMUST00000098371;ENSMUST00000107453;ENSMUST00000136389;ENSMUST00000138099;ENSMUST00000142175;ENSMUST00000134539	GO:0001934(positive regulation of protein phosphorylation);GO:0005515(protein binding);GO:0005886(plasma membrane);GO:0006811(ion transport);GO:0008514(organic anion transmembrane transporter activity);GO:0009925(basal plasma membrane);GO:0015132(prostaglandin transmembrane transporter activity);GO:0015347(sodium-independent organic anion transmembrane transporter activity);GO:0015732(prostagland…	NA	NA	NA	NA	solute carrier organic anion transporter family, member 3a1 [Source:MGI Symbol;Acc:MGI:1351867]	protein_coding;retained_intron	R-MMU-879584(SLCO3A1 isoform 1 has abroad substrate specificity)	1.32709	1.30087	1.23401	30.2098	26.4342	27.7358	17.2089	15.6244	16.7112	0	0	yes
ENSMUSG00000041936	Agrn	11603	ENSMUST00000180572;ENSMUST00000181062;ENSMUST00000154494;ENSMUST00000144749;ENSMUST00000105575	GO:0001932(regulation of protein phosphorylation);GO:0001934(positive regulation of protein phosphorylation);GO:0002162(dystroglycan binding);GO:0005201(extracellular matrix structural constituent);GO:0005509(calcium ion binding);GO:0005515(protein binding);GO:0005576(extracellular region);GO:0005604(basement membrane);GO:0005615(extracellular space);GO:0005796(Golgi lumen);GO:0005886(plasma memb…	04512(ECM-receptor interaction);04820(Cytoskeleton in muscle cells);04820(Cytoskeleton in muscle cells)	NA	NA	NA	agrin [Source:MGI Symbol;Acc:MGI:87961]	protein_coding;retained_intron;protein_coding_CDS_not_defined	R-MMU-1667005(Heparanase (HPSE) cleaves heparan sulfate from its proteoglycan (lysosome));R-MMU-1678694(Heparanase 2 (HPSE2) binds heparan sulfate proteoglycans);R-MMU-1878002(XYLTs transfer Xyl to core protein);R-MMU-1889955(B3GAT dimers transfer GlcA to tetrasaccharide linker);R-MMU-1889978(B3GALT6 transfers Gal to the tetrasaccharide linker);R-MMU-1889981(B4GALT7 transfers Gal group to xylosyl…	2.3108	2.27889	2.36936	15.5792	16.5674	15.4222	12.6371	12.7021	13.297	0	0	yes
ENSMUSG00000025746	Il6	16193	ENSMUST00000026845;ENSMUST00000199183;ENSMUST00000195978;ENSMUST00000199765	GO:0001781(neutrophil apoptotic process);GO:0002262(myeloid cell homeostasis);GO:0002314(germinal center B cell differentiation);GO:0002384(hepatic immune response);GO:0002639(positive regulation of immunoglobulin production);GO:0002675(positive regulation of acute inflammatory response);GO:0005102(signaling receptor binding);GO:0005125(cytokine activity);GO:0005138(interleukin-6 receptor binding…	04060(Cytokine-cytokine receptor interaction);04061(Viral protein interaction with cytokine and cytokine receptor);04066(HIF-1 signaling pathway);04068(FoxO signaling pathway);04151(PI3K-Akt signaling pathway);04218(Cellular senescence);04620(Toll-like receptor signaling pathway);04621(NOD-like receptor signaling pathway);04623(Cytosolic DNA-sensing pathway);04625(C-type lectin receptor signaling…	NA	NA	NA	interleukin 6 [Source:MGI Symbol;Acc:MGI:96559]	protein_coding	R-MMU-1067640(IL6 binds IL6R-2);R-MMU-1067651(IL6:IL6R-2 binds IL6ST:JAK1, JAK2, (TYK2));R-MMU-1067659(Assembly of hexameric IL-6 receptor);R-MMU-1067667(IL6 binds IL6R);R-MMU-1067676(IL6:IL6R-2 binds IL6ST-2);R-MMU-1067688(IL6:IL6R binds IL6ST:JAK1,JAK2,(TYK2));R-MMU-109857(MAP2K1 binds MAPK3);R-MMU-109858(MAP2K2 binds MAPK1);R-MMU-1112510(IL6ST is tyrosine phosphorylated);R-MMU-1112514(JAK acti…	0	0.0198007	0	22.6768	21.3619	21.6983	1.34084	1.32455	1.31718	0	0	yes
ENSMUSG00000015837	Sqstm1	18412	ENSMUST00000102774;ENSMUST00000015981;ENSMUST00000131214;ENSMUST00000154805;ENSMUST00000147846	GO:0000122(negative regulation of transcription by RNA polymerase II);GO:0000407(phagophore assembly site);GO:0000423(mitophagy);GO:0000425(pexophagy);GO:0000932(P-body);GO:0001659(temperature homeostasis);GO:0001934(positive regulation of protein phosphorylation);GO:0002376(immune system process);GO:0002931(response to ischemia);GO:0003712(transcription coregulator activity);GO:0005080(protein k…	04137(Mitophagy - animal);04140(Autophagy - animal);04217(Necroptosis);04218(Cellular senescence);04380(Osteoclast differentiation);05014(Amyotrophic lateral sclerosis);05022(Pathways of neurodegeneration - multiple diseases);05418(Fluid shear stress and atherosclerosis);05418(Fluid shear stress and atherosclerosis)	NA	NA	NA	sequestosome 1 [Source:MGI Symbol;Acc:MGI:107931]	protein_coding;retained_intron	R-MMU-193641(IKK-beta is recruited);R-MMU-193684(p62 recruits an atypical PKC);R-MMU-193694(p62 is recruited and forms a complex with TRAF6);R-MMU-193703(IKKbeta is activated);R-MMU-193705(IKKbeta phosphorylates IkB causing NF-kB to dissociate);R-MMU-204947(Polyubiquitinated NRIF migrates to the nucleus);R-MMU-205008(Polyubiquitinated NRIF binds to p62 (Sequestosome));R-MMU-209566(TRAF6 is auto-u…	181.989	183.205	181.671	653.372	646.177	607.847	1306.9	1336.34	1313.41	0	0	yes
ENSMUSG00000018752	Tnfsfm13	619441	ENSMUST00000180587;ENSMUST00000174159	GO:0005125(cytokine activity);GO:0005164(tumor necrosis factor receptor binding);GO:0005515(protein binding);GO:0005576(extracellular region);GO:0005615(extracellular space);GO:0006955(immune response);GO:0007165(signal transduction);GO:0016020(membrane);GO:0050896(response to stimulus);GO:0050896(response to stimulus)	NA	NA	NA	NA	tumor necrosis factor (ligand) superfamily, membrane-bound member 13 [Source:MGI Symbol;Acc:MGI:3845075]	protein_coding	NA	75.6991	79.822	77.7354	14.4563	13.8262	14.4367	11.6459	14.0177	12.1448	0	0	yes
ENSMUSG00000032788	Pdxk	216134	ENSMUST00000041616;ENSMUST00000218245	GO:0000166(nucleotide binding);GO:0000287(magnesium ion binding);GO:0005524(ATP binding);GO:0005654(nucleoplasm);GO:0005737(cytoplasm);GO:0005829(cytosol);GO:0008270(zinc ion binding);GO:0008478(pyridoxal kinase activity);GO:0008614(pyridoxine metabolic process);GO:0009443(pyridoxal 5'-phosphate salvage);GO:0016301(kinase activity);GO:0016310(phosphorylation);GO:0016740(transferase activity);GO:0…	00750(Vitamin B6 metabolism);00750(Vitamin B6 metabolism)	K00868	EC:2.7.1.35	NA	pyridoxal (pyridoxine, vitamin B6) kinase [Source:MGI Symbol;Acc:MGI:1351869]	protein_coding;retained_intron	R-MMU-6798748(Exocytosis of secretory granule lumen proteins);R-MMU-6798749(Exocytosis of specific granule lumen proteins);R-MMU-964958(2xPDXK:2xZn2+ phosphorylates PXA);R-MMU-964962(2xPDKX:2xZn2+ phosphorylates PDX);R-MMU-964970(2xPDXK:2xZn2+ phosphorylates PXL)	62.5082	64.7781	61.0286	19.0718	21.2172	18.9528	18.3598	20.524	19.1193	0	0	yes
ENSMUSG00000032661	Oas3	246727	ENSMUST00000044833;ENSMUST00000165820;ENSMUST00000200795;ENSMUST00000166703	GO:0000166(nucleotide binding);GO:0001730(2'-5'-oligoadenylate synthetase activity);GO:0002376(immune system process);GO:0003723(RNA binding);GO:0003725(double-stranded RNA binding);GO:0005524(ATP binding);GO:0005634(nucleus);GO:0005654(nucleoplasm);GO:0005737(cytoplasm);GO:0005829(cytosol);GO:0005886(plasma membrane);GO:0009615(response to virus);GO:0016020(membrane);GO:0016740(transferase activ…	04621(NOD-like receptor signaling pathway);05160(Hepatitis C);05162(Measles);05164(Influenza A);05168(Herpes simplex virus 1 infection);05169(Epstein-Barr virus infection);05171(Coronavirus disease - COVID-19);05171(Coronavirus disease - COVID-19)	K14216	EC:2.7.7.84	NA	2'-5' oligoadenylate synthetase 3 [Source:MGI Symbol;Acc:MGI:2180850]	protein_coding;retained_intron	NA	5.80652	5.17766	6.59267	154.389	146.041	142.89	127.018	124.494	126.976	0	0	yes
ENSMUSG00000054203	Ifi205	226695	ENSMUST00000059226;ENSMUST00000192166	GO:0000122(negative regulation of transcription by RNA polymerase II);GO:0002218(activation of innate immune response);GO:0003690(double-stranded DNA binding);GO:0005634(nucleus);GO:0005654(nucleoplasm);GO:0005730(nucleolus);GO:0005737(cytoplasm);GO:0005829(cytosol);GO:0009617(response to bacterium);GO:0030224(monocyte differentiation);GO:0031625(ubiquitin protein ligase binding);GO:0032731(posit…	NA	NA	NA	NA	interferon activated gene 205 [Source:MGI Symbol;Acc:MGI:101847]	protein_coding;retained_intron	R-MMU-6798751(Exocytosis of azurophil granule lumen proteins);R-MMU-6800434(Exocytosis of ficolin-rich granule lumen proteins)	0.842369	0.673715	0.594491	67.6446	66.7775	68.8483	31.0705	27.3782	29.4348	0	0	yes
ENSMUSG00000039208	Metrnl	210029	ENSMUST00000036742;ENSMUST00000125580;ENSMUST00000106089	GO:0005179(hormone activity);GO:0005576(extracellular region);GO:0005615(extracellular space);GO:0007165(signal transduction);GO:0009409(response to cold);GO:0014850(response to muscle activity);GO:0045444(fat cell differentiation);GO:0050728(negative regulation of inflammatory response);GO:0050873(brown fat cell differentiation);GO:0090336(positive regulation of brown fat cell differentiation);G…	NA	NA	NA	NA	meteorin, glial cell differentiation regulator-like [Source:MGI Symbol;Acc:MGI:2384806]	protein_coding	NA	141.171	145.762	137.98	40.8996	46.32	46.7158	42.9184	44.9763	42.7174	0	0	yes
ENSMUSG00000026547	Tagln2	21346	ENSMUST00000111230;ENSMUST00000111228;ENSMUST00000138296;ENSMUST00000192460	GO:0005515(protein binding);GO:0007015(actin filament organization);GO:0015629(actin cytoskeleton);GO:0030855(epithelial cell differentiation);GO:0051015(actin filament binding);GO:0051015(actin filament binding)	NA	NA	NA	NA	transgelin 2 [Source:MGI Symbol;Acc:MGI:1312985]	protein_coding;retained_intron	R-MMU-482772(Release of platelet cytosolic components)	157.517	164.129	158.982	375.495	394.525	367.42	396.803	415.091	414.259	0	0	yes
ENSMUSG00000079197	Psme2	19188	ENSMUST00000161807;ENSMUST00000162700;ENSMUST00000159282;ENSMUST00000161027;ENSMUST00000162496;ENSMUST00000111378;ENSMUST00000161573;ENSMUST00000159845;ENSMUST00000159687;ENSMUST00000159297	GO:0000502(proteasome complex);GO:0005515(protein binding);GO:0005654(nucleoplasm);GO:0005737(cytoplasm);GO:0008537(proteasome activator complex);GO:0019884(antigen processing and presentation of exogenous antigen);GO:0042802(identical protein binding);GO:0061133(endopeptidase activator activity);GO:0061136(regulation of proteasomal protein catabolic process);GO:2000045(regulation of G1/S transit…	03050(Proteasome);04612(Antigen processing and presentation);04612(Antigen processing and presentation)	NA	NA	NA	proteasome (prosome, macropain) activator subunit 2 (PA28 beta) [Source:MGI Symbol;Acc:MGI:1096365]	protein_coding;retained_intron	R-MMU-9908686(Formation of the PA28-alpha-beta regulatory particle);R-MMU-9908709(Formation of the PA28-alpha-beta-20S proteasome)	37.9359	34.4589	37.6194	265.32	274.943	260.688	253.257	248.909	242.276	0	0	yes
ENSMUSG00000049401	Ogfr	72075	ENSMUST00000029087;ENSMUST00000147070	GO:0005634(nucleus);GO:0005737(cytoplasm);GO:0016020(membrane);GO:0038023(signaling receptor activity);GO:0140625(opioid growth factor receptor activity);GO:0140625(opioid growth factor receptor activity)	NA	NA	NA	NA	opioid growth factor receptor [Source:MGI Symbol;Acc:MGI:1919325]	protein_coding;retained_intron	NA	25.5725	23.9831	25.9792	93.8031	92.5783	93.3724	90.623	88.6595	89.0584	0	0	yes
ENSMUSG00000035778	Ggta1	14594	ENSMUST00000102794;ENSMUST00000113002;ENSMUST00000113001;ENSMUST00000079424;ENSMUST00000131745;ENSMUST00000149442;ENSMUST00000044255;ENSMUST00000164889;ENSMUST00000130913	GO:0005794(Golgi apparatus);GO:0005975(carbohydrate metabolic process);GO:0006486(protein glycosylation);GO:0016020(membrane);GO:0016740(transferase activity);GO:0016757(glycosyltransferase activity);GO:0016758(hexosyltransferase activity);GO:0030259(lipid glycosylation);GO:0031982(vesicle);GO:0031985(Golgi cisterna);GO:0032580(Golgi cisterna membrane);GO:0046872(metal ion binding);GO:0047276(N-a…	00601(Glycosphingolipid biosynthesis - lacto and neolacto series);00601(Glycosphingolipid biosynthesis - lacto and neolacto series)	K00743	EC:2.4.1.87	NA	glycoprotein galactosyltransferase alpha 1, 3 [Source:MGI Symbol;Acc:MGI:95704]	protein_coding;protein_coding_CDS_not_defined	NA	16.8758	17.1379	16.999	22.0851	21.5918	20.9563	60.6145	58.2794	58.4259	0	0	yes
ENSMUSG00000035385	Ccl2	20296	ENSMUST00000000193;ENSMUST00000124479	GO:0001525(angiogenesis);GO:0001664(G protein-coupled receptor binding);GO:0001666(response to hypoxia);GO:0001912(positive regulation of leukocyte mediated cytotoxicity);GO:0001938(positive regulation of endothelial cell proliferation);GO:0002523(leukocyte migration involved in inflammatory response);GO:0002544(chronic inflammatory response);GO:0002548(monocyte chemotaxis);GO:0002687(positive re…	04060(Cytokine-cytokine receptor interaction);04061(Viral protein interaction with cytokine and cytokine receptor);04062(Chemokine signaling pathway);04621(NOD-like receptor signaling pathway);04657(IL-17 signaling pathway);04668(TNF signaling pathway);04933(AGE-RAGE signaling pathway in diabetic complications);05135(Yersinia infection);05142(Chagas disease);05144(Malaria);05163(Human cytomegalov…	NA	NA	NA	C-C motif chemokine ligand 2 [Source:MGI Symbol;Acc:MGI:98259]	protein_coding;retained_intron	NA	5.68337	7.7358	6.73597	438.642	358.025	414.655	62.9012	58.466	64.8049	0	0	yes
ENSMUSG00000032024	Clmp	71566	ENSMUST00000034522;ENSMUST00000139577;ENSMUST00000141759;ENSMUST00000134153	GO:0003674(molecular_function);GO:0005881(cytoplasmic microtubule);GO:0005886(plasma membrane);GO:0005923(bicellular tight junction);GO:0016020(membrane);GO:0048565(digestive tract development);GO:0070161(anchoring junction);GO:0070161(anchoring junction)	NA	NA	NA	NA	CXADR-like membrane protein [Source:MGI Symbol;Acc:MGI:1918816]	protein_coding;protein_coding_CDS_not_defined;retained_intron	NA	2.65576	2.64054	2.5128	60.0524	59.0651	53.6413	41.0444	40.3545	41.7445	0	0	yes
ENSMUSG00000105504	Gbp5	229898	ENSMUST00000090127;ENSMUST00000196255;ENSMUST00000199578;ENSMUST00000198803;ENSMUST00000197459	GO:0000139(Golgi membrane);GO:0000166(nucleotide binding);GO:0002218(activation of innate immune response);GO:0002376(immune system process);GO:0003924(GTPase activity);GO:0003925(G protein activity);GO:0004866(endopeptidase inhibitor activity);GO:0005515(protein binding);GO:0005525(GTP binding);GO:0005737(cytoplasm);GO:0005794(Golgi apparatus);GO:0006605(protein targeting);GO:0006954(inflammator…	04621(NOD-like receptor signaling pathway);04621(NOD-like receptor signaling pathway)	NA	NA	NA	guanylate binding protein 5 [Source:MGI Symbol;Acc:MGI:2429943]	protein_coding;nonsense_mediated_decay;retained_intron;protein_coding_CDS_not_defined	NA	0.268113	0.190497	0.182865	81.0418	74.667	82.8386	56.0438	50.6205	49.2594	0	0	yes
ENSMUSG00000031827	Cotl1	72042	ENSMUST00000034285;ENSMUST00000212676	GO:0003779(actin binding);GO:0005515(protein binding);GO:0005575(cellular_component);GO:0005634(nucleus);GO:0005737(cytoplasm);GO:0005829(cytosol);GO:0005856(cytoskeleton);GO:0005884(actin filament);GO:0019899(enzyme binding);GO:0030427(site of polarized growth);GO:0030833(regulation of actin filament polymerization);GO:0030864(cortical actin cytoskeleton);GO:0050832(defense response to fungus);G…	NA	NA	NA	NA	coactosin like F-actin binding protein 1 [Source:MGI Symbol;Acc:MGI:1919292]	protein_coding;protein_coding_CDS_not_defined	R-MMU-6798748(Exocytosis of secretory granule lumen proteins);R-MMU-6800434(Exocytosis of ficolin-rich granule lumen proteins)	375.027	395.709	396.364	167.272	177.48	171.099	116.315	126.907	126.618	0	0	yes
ENSMUSG00000032220	Myo1e	71602	ENSMUST00000034745;ENSMUST00000213863;ENSMUST00000214767;ENSMUST00000214042	GO:0000146(microfilament motor activity);GO:0000166(nucleotide binding);GO:0001570(vasculogenesis);GO:0001701(in utero embryonic development);GO:0001822(kidney development);GO:0003094(glomerular filtration);GO:0003774(cytoskeletal motor activity);GO:0003779(actin binding);GO:0005515(protein binding);GO:0005516(calmodulin binding);GO:0005524(ATP binding);GO:0005737(cytoplasm);GO:0005856(cytoskelet…	04814(Motor proteins);04814(Motor proteins)	NA	NA	NA	myosin IE [Source:MGI Symbol;Acc:MGI:106621]	protein_coding;retained_intron;nonsense_mediated_decay	NA	54.1788	53.6797	53.1115	20.6984	21.2169	20.7977	8.97493	8.72902	8.53238	0	0	yes
ENSMUSG00000020638	Cmpk2	22169	ENSMUST00000020969;ENSMUST00000221826;ENSMUST00000221060;ENSMUST00000220466	GO:0000166(nucleotide binding);GO:0004127(cytidylate kinase activity);GO:0004550(nucleoside diphosphate kinase activity);GO:0004798(thymidylate kinase activity);GO:0005524(ATP binding);GO:0005654(nucleoplasm);GO:0005737(cytoplasm);GO:0005739(mitochondrion);GO:0006221(pyrimidine nucleotide biosynthetic process);GO:0006227(dUDP biosynthetic process);GO:0006233(dTDP biosynthetic process);GO:0006235(…	00240(Pyrimidine metabolism);00240(Pyrimidine metabolism)	K13809	EC:2.7.4.14	NA	cytidine/uridine monophosphate kinase 2 [Source:MGI Symbol;Acc:MGI:99830]	protein_coding;retained_intron;protein_coding_CDS_not_defined	NA	2.03173	1.44459	1.88042	133.341	106.973	120.245	94.6278	82.9243	85.0338	0	0	yes
ENSMUSG00000000555	Itga5	16402	ENSMUST00000023128;ENSMUST00000230775;ENSMUST00000215331;ENSMUST00000230460	GO:0001525(angiogenesis);GO:0005154(epidermal growth factor receptor binding);GO:0005178(integrin binding);GO:0005509(calcium ion binding);GO:0005515(protein binding);GO:0005783(endoplasmic reticulum);GO:0005794(Golgi apparatus);GO:0005886(plasma membrane);GO:0005911(cell-cell junction);GO:0005925(focal adhesion);GO:0007044(cell-substrate junction assembly);GO:0007155(cell adhesion);GO:0007157(he…	03266(Virion - Herpesvirus);04145(Phagosome);04151(PI3K-Akt signaling pathway);04510(Focal adhesion);04512(ECM-receptor interaction);04640(Hematopoietic cell lineage);04810(Regulation of actin cytoskeleton);04820(Cytoskeleton in muscle cells);05100(Bacterial invasion of epithelial cells);05133(Pertussis);05135(Yersinia infection);05165(Human papillomavirus infection);05168(Herpes simplex virus 1 …	NA	NA	NA	integrin alpha 5 (fibronectin receptor alpha) [Source:MGI Symbol;Acc:MGI:96604]	protein_coding;retained_intron;nonsense_mediated_decay	R-MMU-202723(Integrin alpha5beta1 binds FN1 dimer);R-MMU-2327746(FN1 aggregation);R-MMU-2328037(Fibrillin-1 binds integrins);R-MMU-2426259(COMP binds Integrin alpha5beta1, Integrin alphaVbeta3, CD47);R-MMU-265424(SPP1 (osteopontin) binds integrin alpha5beta1, alpha9beta1);R-MMU-374686(L1 interaction with Integrins);R-MMU-4088264(Endostatin binds integrin alphaVbeta3, alphaVbeta5, alpha3beta1, alp…	32.3188	35.2651	34.0151	111.262	111.808	111.142	51.9698	52.2494	53.2228	0	0	yes
ENSMUSG00000023992	Trem2	83433	ENSMUST00000132340;ENSMUST00000113237;ENSMUST00000024791;ENSMUST00000148545	GO:0001530(lipopolysaccharide binding);GO:0001540(amyloid-beta binding);GO:0001774(microglial cell activation);GO:0001786(phosphatidylserine binding);GO:0001934(positive regulation of protein phosphorylation);GO:0002282(microglial cell activation involved in immune response);GO:0002588(positive regulation of antigen processing and presentation of peptide antigen via MHC class II);GO:0002862(negat…	04380(Osteoclast differentiation);04380(Osteoclast differentiation)	NA	NA	NA	triggering receptor expressed on myeloid cells 2 [Source:MGI Symbol;Acc:MGI:1913150]	retained_intron;protein_coding;protein_coding_CDS_not_defined	R-MMU-210289(Recruitment of SYK to p-DAP12);R-MMU-210300(Interaction of DAP12 and TREM2);R-MMU-2395412(Phosphorylation of SYK);R-MMU-2395801(Phosphorylation of LAT by p-SYK);R-MMU-2396594(Phosphorylation of SLP-76 by p-SYK);R-MMU-2424480(PI3K phosphorylates PIP2 to PIP3);R-MMU-2424482(p85 regulatory unit of PI3K binds p-6Y-SYK);R-MMU-2424484(Phosphorylation of BTK by p-SYK);R-MMU-2424486(Phosphor…	162.213	164.373	161.719	35.7308	37.5161	34.861	42.6351	47.8671	44.8614	0	0	yes
ENSMUSG00000029007	Agtrap	11610	ENSMUST00000030865;ENSMUST00000137393;ENSMUST00000152323	GO:0000139(Golgi membrane);GO:0001666(response to hypoxia);GO:0004945(angiotensin type II receptor activity);GO:0005515(protein binding);GO:0005783(endoplasmic reticulum);GO:0005789(endoplasmic reticulum membrane);GO:0005794(Golgi apparatus);GO:0005886(plasma membrane);GO:0005938(cell cortex);GO:0008217(regulation of blood pressure);GO:0016020(membrane);GO:0030659(cytoplasmic vesicle membrane);GO…	NA	NA	NA	NA	angiotensin II, type I receptor-associated protein [Source:MGI Symbol;Acc:MGI:1339977]	protein_coding;retained_intron;protein_coding_CDS_not_defined	NA	20.4	20.0319	20.0786	74.6092	75.9162	75.0971	57.1242	56.7313	58.9509	0	0	yes
ENSMUSG00000070327	Rnf213	672511	ENSMUST00000093902	GO:0004842(ubiquitin-protein transferase activity);GO:0005730(nucleolus);GO:0005737(cytoplasm);GO:0005829(cytosol);GO:0016887(ATP hydrolysis activity);GO:0046872(metal ion binding);GO:0048856(anatomical structure development)	NA	K22754	EC:2.3.2.27	NA	ring finger protein 213 [Source:MGI Symbol;Acc:MGI:1289196]	protein_coding	R-MMU-983140(Transfer of Ub from E2 to substrate and release of E2);R-MMU-983147(Release of E3 from polyubiquitinated substrate);R-MMU-983156(Polyubiquitination of substrate);R-MMU-983157(Interaction of E3 with substrate and E2-Ub complex)	15.3498	14.9916	15.2242	115.219	106.661	106.685	106.083	107.288	108.121	0	0	yes
ENSMUSG00000068749	Psma5	26442	ENSMUST00000090569;ENSMUST00000129708	GO:0000502(proteasome complex);GO:0005634(nucleus);GO:0005654(nucleoplasm);GO:0005737(cytoplasm);GO:0005829(cytosol);GO:0005839(proteasome core complex);GO:0006511(ubiquitin-dependent protein catabolic process);GO:0010498(proteasomal protein catabolic process);GO:0019773(proteasome core complex, alpha-subunit complex);GO:0043161(proteasome-mediated ubiquitin-dependent protein catabolic process);G…	03050(Proteasome);05010(Alzheimer disease);05012(Parkinson disease);05014(Amyotrophic lateral sclerosis);05016(Huntington disease);05017(Spinocerebellar ataxia);05020(Prion disease);05022(Pathways of neurodegeneration - multiple diseases);05022(Pathways of neurodegeneration - multiple diseases)	K02729	EC:3.4.25.1	NA	proteasome subunit alpha 5 [Source:MGI Symbol;Acc:MGI:1347009]	protein_coding;nonsense_mediated_decay	R-MMU-1168640(Ubiquitinated IkB is degraded);R-MMU-1234159(Proteasome proteolyzes ub-HIF-alpha);R-MMU-1236970(Proteasomal clevage of exogenous antigen (26S proteasome catalyst));R-MMU-1504193(Ubiquitinated DVL is degraded by the proteasome);R-MMU-174058(Degradation of multiubiquitinated Cdh1);R-MMU-174105(Degradation of multiubiquitinated cell cycle proteins);R-MMU-174202(Degradation of multiubiq…	35.643	35.3161	38.1224	119.676	127.298	130.502	133.098	136.12	130.354	0	0	yes
ENSMUSG00000022014	Epsti1	108670	ENSMUST00000022591;ENSMUST00000227903	GO:0003674(molecular_function);GO:0005575(cellular_component);GO:0008150(biological_process);GO:0008150(biological_process)	NA	NA	NA	NA	epithelial stromal interaction 1 [Source:MGI Symbol;Acc:MGI:1915168]	protein_coding	R-MMU-9696271(RND1 binds effectors)	6.21295	5.23044	6.18324	42.2885	39.4523	41.8101	38.5912	34.9442	33.8082	0	0	yes
ENSMUSG00000015656	Hspa8	15481	ENSMUST00000015800;ENSMUST00000149936;ENSMUST00000117870;ENSMUST00000133964;ENSMUST00000140984;ENSMUST00000138895;ENSMUST00000215526;ENSMUST00000127699	GO:0000082(G1/S transition of mitotic cell cycle);GO:0000166(nucleotide binding);GO:0000398(mRNA splicing, via spliceosome);GO:0000974(Prp19 complex);GO:0001664(G protein-coupled receptor binding);GO:0001786(phosphatidylserine binding);GO:0001822(kidney development);GO:0001916(positive regulation of T cell mediated cytotoxicity);GO:0001917(photoreceptor inner segment);GO:0003723(RNA binding);GO:0…	03040(Spliceosome);04010(MAPK signaling pathway);04141(Protein processing in endoplasmic reticulum);04144(Endocytosis);04213(Longevity regulating pathway - multiple species);04612(Antigen processing and presentation);04915(Estrogen signaling pathway);05020(Prion disease);05134(Legionellosis);05145(Toxoplasmosis);05162(Measles);05417(Lipid and atherosclerosis);05417(Lipid and atherosclerosis)	NA	NA	NA	heat shock protein 8 [Source:MGI Symbol;Acc:MGI:105384]	protein_coding;retained_intron;protein_coding_CDS_not_defined	R-MMU-3371422(ATP hydrolysis by HSP70);R-MMU-3371467(SIRT1 deacetylates HSF1);R-MMU-3371503(STIP1(HOP) binds HSP90 and HSP70:HSP40:nascent protein);R-MMU-3371518(SIRT1 binds to HSF1);R-MMU-3371554(HSF1 acetylation at Lys80);R-MMU-3371590(HSP70 binds to HSP40:nascent protein);R-MMU-421836(trans-Golgi Network Derived Vesicle Uncoating);R-MMU-432688(trans-Golgi Network Derived Lysosomal Vesicle Unco…	381.03	380.064	380.921	946.754	937.952	935.83	982.604	991.428	947.737	0	0	yes
ENSMUSG00000027514	Zbp1	58203	ENSMUST00000029018;ENSMUST00000109116;ENSMUST00000146802	GO:0002218(activation of innate immune response);GO:0002376(immune system process);GO:0003677(DNA binding);GO:0003692(left-handed Z-DNA binding);GO:0003723(RNA binding);GO:0003725(double-stranded RNA binding);GO:0003726(double-stranded RNA adenosine deaminase activity);GO:0005515(protein binding);GO:0005634(nucleus);GO:0005737(cytoplasm);GO:0005829(cytosol);GO:0006915(apoptotic process);GO:001250…	04217(Necroptosis);04623(Cytosolic DNA-sensing pathway);04623(Cytosolic DNA-sensing pathway)	NA	NA	NA	Z-DNA binding protein 1 [Source:MGI Symbol;Acc:MGI:1927449]	protein_coding;retained_intron	R-MMU-1810458(Recruitment of Irf3 to activated Dai:Tbk1);R-MMU-1810473(Recruitment Tbk1 to dsDNA:Dai followed by its activation)	2.28018	1.39366	2.37486	137.759	130.518	129.636	111.498	105.335	107.385	0	0	yes
ENSMUSG00000023944	Hsp90ab1	15516	ENSMUST00000024739;ENSMUST00000145205;ENSMUST00000163966;ENSMUST00000151306;ENSMUST00000146770;ENSMUST00000130406	GO:0000166(nucleotide binding);GO:0001890(placenta development);GO:0002134(UTP binding);GO:0002135(CTP binding);GO:0003725(double-stranded RNA binding);GO:0005515(protein binding);GO:0005524(ATP binding);GO:0005525(GTP binding);GO:0005576(extracellular region);GO:0005634(nucleus);GO:0005737(cytoplasm);GO:0005739(mitochondrion);GO:0005765(lysosomal membrane);GO:0005829(cytosol);GO:0005886(plasma m…	04141(Protein processing in endoplasmic reticulum);04151(PI3K-Akt signaling pathway);04217(Necroptosis);04612(Antigen processing and presentation);04621(NOD-like receptor signaling pathway);04657(IL-17 signaling pathway);04659(Th17 cell differentiation);04914(Progesterone-mediated oocyte maturation);04915(Estrogen signaling pathway);05132(Salmonella infection);05200(Pathways in cancer);05207(Chem…	NA	NA	NA	heat shock protein 90 alpha (cytosolic), class B member 1 [Source:MGI Symbol;Acc:MGI:96247]	protein_coding;retained_intron;nonsense_mediated_decay	R-MMU-1306876(NLRP3 activation by small molecules);R-MMU-3371503(STIP1(HOP) binds HSP90 and HSP70:HSP40:nascent protein);R-MMU-3371586(Dissociation of cytosolic HSF1:HSP90 complex);R-MMU-419644(Transphosphorylation of pLIMK1);R-MMU-419645(Dimerization of LIMK1 by Hsp90);R-MMU-5082356(HSF1-mediated gene expression);R-MMU-5082409(Dissociation of HSF1:HSP90 complex in the nucleus);R-MMU-5324617(HSP9…	290.435	286.675	288.449	680.682	676.311	663.566	734.105	751.079	731.533	0	0	yes
ENSMUSG00000079293	Clec7a	56644	ENSMUST00000195589;ENSMUST00000184581;ENSMUST00000184861	GO:0001872((1->3)-beta-D-glucan binding);GO:0016020(membrane);GO:0071226(cellular response to molecule of fungal origin);GO:0071226(cellular response to molecule of fungal origin)	04145(Phagosome);04613(Neutrophil extracellular trap formation);04625(C-type lectin receptor signaling pathway);05152(Tuberculosis);05152(Tuberculosis)	NA	NA	NA	C-type lectin domain family 7, member a [Source:MGI Symbol;Acc:MGI:1861431]	protein_coding_LoF;protein_coding;retained_intron	NA	132.904	124.162	119.874	71.1078	74.1455	77.2706	30.9655	31.2936	33.1222	0	0	yes
ENSMUSG00000019832	Rab32	67844	ENSMUST00000019974;ENSMUST00000220018	GO:0000166(nucleotide binding);GO:0003924(GTPase activity);GO:0005515(protein binding);GO:0005525(GTP binding);GO:0005737(cytoplasm);GO:0005739(mitochondrion);GO:0005741(mitochondrial outer membrane);GO:0005769(early endosome);GO:0005783(endoplasmic reticulum);GO:0005794(Golgi apparatus);GO:0005802(trans-Golgi network);GO:0006886(intracellular protein transport);GO:0007005(mitochondrion organizat…	NA	NA	NA	NA	RAB32, member RAS oncogene family [Source:MGI Symbol;Acc:MGI:1915094]	protein_coding;nonsense_mediated_decay	R-MMU-8870466(RGGT:CHM binds RABs);R-MMU-8870469(RGGT geranylgeranylates RAB proteins);R-MMU-8877760(HPS1:HPS4 exchange GTP for GDP on RAB32 and RAB38)	23.3465	23.2175	24.2738	136.15	129.303	135.619	77.1976	81.4893	77.4381	0	0	yes
ENSMUSG00000028599	Tnfrsf1b	21938	ENSMUST00000030336;ENSMUST00000143055	GO:0002718(regulation of cytokine production involved in immune response);GO:0002724(regulation of T cell cytokine production);GO:0003176(aortic valve development);GO:0003177(pulmonary valve development);GO:0003332(negative regulation of extracellular matrix constituent secretion);GO:0005031(tumor necrosis factor receptor activity);GO:0005515(protein binding);GO:0006954(inflammatory response);GO:…	04060(Cytokine-cytokine receptor interaction);04061(Viral protein interaction with cytokine and cytokine receptor);04668(TNF signaling pathway);04920(Adipocytokine signaling pathway);05014(Amyotrophic lateral sclerosis);05022(Pathways of neurodegeneration - multiple diseases);05170(Human immunodeficiency virus 1 infection);05170(Human immunodeficiency virus 1 infection)	NA	NA	NA	tumor necrosis factor receptor superfamily, member 1b [Source:MGI Symbol;Acc:MGI:1314883]	protein_coding;nonsense_mediated_decay	R-MMU-5668404(TNFA binds TNFR2);R-MMU-5668414(TRAF2 ubiquitinates cIAP1,2 in cIAP1,2:TRAF1:TRAF2:TRAF3:NIK);R-MMU-5668417(cIAP1,2:TRAF2:TRAF3:NIK complex binds TNFR2 trimer);R-MMU-5668454(K63polyUb-cIAP1,2 ubiquitinates TRAF3);R-MMU-5668467(2xTNFR2 binds TNFA trimer:TNFR2);R-MMU-5668481(Protesomal degradation of K48polyUb-TRAF3);R-MMU-5668534(cIAP1,2 ubiquitinates NIK in cIAP1,2:TRAF2::TRAF3:NIK)…	171.968	171.396	170.137	985.735	1000.67	956.247	818.581	826.893	824.197	0	0	yes
ENSMUSG00000031453	Rasa3	19414	ENSMUST00000117551;ENSMUST00000137822;ENSMUST00000132637;ENSMUST00000127418;ENSMUST00000132439;ENSMUST00000154454	GO:0005096(GTPase activator activity);GO:0009898(cytoplasmic side of plasma membrane);GO:0015278(calcium-release channel activity);GO:0019722(calcium-mediated signaling);GO:0034605(cellular response to heat);GO:0035556(intracellular signal transduction);GO:0043087(regulation of GTPase activity);GO:0046580(negative regulation of Ras protein signal transduction);GO:0046872(metal ion binding);GO:004…	04014(Ras signaling pathway);04014(Ras signaling pathway)	NA	NA	NA	RAS p21 protein activator 3 [Source:MGI Symbol;Acc:MGI:1197013]	protein_coding;retained_intron;nonsense_mediated_decay	R-MMU-5658231(RAS GAPs stimulate RAS GTPase activity);R-MMU-5658435(RAS GAPs bind RAS:GTP)	77.6077	75.1663	75.6035	25.3062	27.1997	25.9964	30.9642	33.0575	31.1314	0	0	yes
ENSMUSG00000028581	Laptm5	16792	ENSMUST00000151698;ENSMUST00000030316;ENSMUST00000139023;ENSMUST00000125332;ENSMUST00000136082;ENSMUST00000123550;ENSMUST00000156225;ENSMUST00000143450;ENSMUST00000156170;ENSMUST00000156742	GO:0002357(defense response to tumor cell);GO:0002720(positive regulation of cytokine production involved in immune response);GO:0005515(protein binding);GO:0005764(lysosome);GO:0005765(lysosomal membrane);GO:0005829(cytosol);GO:0005886(plasma membrane);GO:0006622(protein targeting to lysosome);GO:0006886(intracellular protein transport);GO:0012502(induction of programmed cell death);GO:0016020(m…	04142(Lysosome);04142(Lysosome)	NA	NA	NA	lysosomal-associated protein transmembrane 5 [Source:MGI Symbol;Acc:MGI:108046]	protein_coding;protein_coding_CDS_not_defined	NA	474.434	480.36	472.392	190.201	196.148	190.046	169.813	179.053	182.082	0	0	yes
ENSMUSG00000032698	Lmo2	16909	ENSMUST00000111140;ENSMUST00000111143;ENSMUST00000123437;ENSMUST00000133210;ENSMUST00000170926;ENSMUST00000138815	GO:0001221(transcription coregulator binding);GO:0003677(DNA binding);GO:0003682(chromatin binding);GO:0003713(transcription coactivator activity);GO:0005515(protein binding);GO:0005634(nucleus);GO:0005667(transcription regulator complex);GO:0032991(protein-containing complex);GO:0035162(embryonic hemopoiesis);GO:0042802(identical protein binding);GO:0043425(bHLH transcription factor binding);GO:…	05202(Transcriptional misregulation in cancer);05202(Transcriptional misregulation in cancer)	NA	NA	NA	LIM domain only 2 [Source:MGI Symbol;Acc:MGI:102811]	protein_coding;protein_coding_CDS_not_defined	R-MMU-8956568(RUNX1 binds the core TAL1 complex)	50.4394	50.2132	49.0548	18.4908	17.8879	19.3406	11.6665	12.8935	12.7979	0	0	yes
ENSMUSG00000021892	Sh3bp5	24056	ENSMUST00000091903;ENSMUST00000140002;ENSMUST00000147586	GO:0004860(protein kinase inhibitor activity);GO:0005085(guanyl-nucleotide exchange factor activity);GO:0005654(nucleoplasm);GO:0005737(cytoplasm);GO:0005739(mitochondrion);GO:0006469(negative regulation of protein kinase activity);GO:0016020(membrane);GO:0016604(nuclear body);GO:0017124(SH3 domain binding);GO:0030659(cytoplasmic vesicle membrane);GO:0031410(cytoplasmic vesicle);GO:0035556(intrac…	NA	NA	NA	NA	SH3-domain binding protein 5 (BTK-associated) [Source:MGI Symbol;Acc:MGI:1344391]	protein_coding;nonsense_mediated_decay;protein_coding_CDS_not_defined	NA	4.46229	4.16407	4.51514	31.6508	28.7395	27.7086	18.5973	18.2714	18.4754	0	0	yes
ENSMUSG00000026177	Slc11a1	18173	ENSMUST00000187516;ENSMUST00000131511;ENSMUST00000136786;ENSMUST00000147233;ENSMUST00000027368;ENSMUST00000133896;ENSMUST00000127487;ENSMUST00000135137;ENSMUST00000149166;ENSMUST00000155865;ENSMUST00000134189	GO:0001818(negative regulation of cytokine production);GO:0001819(positive regulation of cytokine production);GO:0002309(T cell proliferation involved in immune response);GO:0002606(positive regulation of dendritic cell antigen processing and presentation);GO:0002827(positive regulation of T-helper 1 type immune response);GO:0005381(iron ion transmembrane transporter activity);GO:0005384(manganes…	04142(Lysosome);04142(Lysosome)	NA	NA	NA	solute carrier family 11 (proton-coupled divalent metal ion transporters), member 1 [Source:MGI Symbol;Acc:MGI:1345275]	protein_coding;retained_intron;protein_coding_CDS_not_defined	R-MMU-435171(NRAMP1 transports divalent metal ions across phagosomal membranes of macrophages);R-MMU-6798747(Exocytosis of tertiary granule membrane proteins);R-MMU-6800426(Exocytosis of ficolin-rich granule membrane proteins)	184.427	190.074	187.417	369.817	378.386	346.208	488.091	500.095	499.711	0	0	yes
ENSMUSG00000020661	Dnmt3a	13435	ENSMUST00000174272;ENSMUST00000020991;ENSMUST00000172879;ENSMUST00000174774;ENSMUST00000172689;ENSMUST00000085826;ENSMUST00000174102;ENSMUST00000172816;ENSMUST00000172719;ENSMUST00000173700;ENSMUST00000174733;ENSMUST00000173197;ENSMUST00000174817;ENSMUST00000172749	GO:0000122(negative regulation of transcription by RNA polymerase II);GO:0000775(chromosome, centromeric region);GO:0000791(euchromatin);GO:0000792(heterochromatin);GO:0000978(RNA polymerase II cis-regulatory region sequence-specific DNA binding);GO:0001741(XY body);GO:0003677(DNA binding);GO:0003682(chromatin binding);GO:0003886(DNA (cytosine-5-)-methyltransferase activity);GO:0005515(protein bi…	00270(Cysteine and methionine metabolism);04148(Efferocytosis);05206(MicroRNAs in cancer);05206(MicroRNAs in cancer)	K17398	EC:2.1.1.37	NA	DNA methyltransferase 3A [Source:MGI Symbol;Acc:MGI:1261827]	retained_intron;protein_coding;nonsense_mediated_decay	R-MMU-212222(PRC2 recruits DNA methyltransferases);R-MMU-212269(DNMT1,3A,3B:PRC2 methylates cytosine and histone H3);R-MMU-4655387(Cbx4 (Pc2) Sumoylates Dnmt3a with Sumo1);R-MMU-5212679(DNMT3A binds Me2sR4-HIST1H4);R-MMU-5334134(Dnmt3a:Dnmt3l binds chromatin);R-MMU-5336316(Dnmt3a:Dnmt3l methylates cytosine in DNA);R-MMU-9727502(Piwil4:piRNA binds nascent RNA transcript and recruits Spocd1, Gm5299…	34.6525	34.5989	33.5904	13.0288	12.2269	12.2745	13.2728	13.3648	13.0687	0	0	yes
ENSMUSG00000027776	Il12a	16159	ENSMUST00000107816;ENSMUST00000195408;ENSMUST00000191910;ENSMUST00000192812;ENSMUST00000195517	GO:0001916(positive regulation of T cell mediated cytotoxicity);GO:0002860(positive regulation of natural killer cell mediated cytotoxicity directed against tumor cell target);GO:0005125(cytokine activity);GO:0005143(interleukin-12 receptor binding);GO:0005515(protein binding);GO:0005576(extracellular region);GO:0005615(extracellular space);GO:0005737(cytoplasm);GO:0005788(endoplasmic reticulum l…	04060(Cytokine-cytokine receptor interaction);04620(Toll-like receptor signaling pathway);04622(RIG-I-like receptor signaling pathway);04625(C-type lectin receptor signaling pathway);04630(JAK-STAT signaling pathway);04658(Th1 and Th2 cell differentiation);04936(Alcoholic liver disease);04940(Type I diabetes mellitus);05133(Pertussis);05134(Legionellosis);05140(Leishmaniasis);05142(Chagas disease…	NA	NA	NA	interleukin 12a [Source:MGI Symbol;Acc:MGI:96539]	protein_coding;retained_intron	R-MMU-447226(Interleukin-12 binds Interleukin-12 receptor);R-MMU-448627(Interleukin-35 translocates from the ER lumen to the extracellular region);R-MMU-6809140(IL35 binds IL-12RB2:IL6ST receptor);R-MMU-8950113(IL12A binds IL12B);R-MMU-8950128(Interleukin-12 dissociates from Interleukin-12 receptor);R-MMU-8950347(IL12A:IL12B translocates from late endosome lumen to extracellular region);R-MMU-895…	0	0	0	25.5423	24.5164	24.8348	7.97157	6.46873	7.63133	0	0	yes
ENSMUSG00000027646	Src	20779	ENSMUST00000029175;ENSMUST00000129770;ENSMUST00000109533;ENSMUST00000145715;ENSMUST00000092576;ENSMUST00000109531;ENSMUST00000133900	GO:0000166(nucleotide binding);GO:0001545(primary ovarian follicle growth);GO:0001819(positive regulation of cytokine production);GO:0002102(podosome);GO:0002376(immune system process);GO:0004672(protein kinase activity);GO:0004713(protein tyrosine kinase activity);GO:0004715(non-membrane spanning protein tyrosine kinase activity);GO:0005080(protein kinase C binding);GO:0005102(signaling receptor…	04012(ErbB signaling pathway);04015(Rap1 signaling pathway);04062(Chemokine signaling pathway);04137(Mitophagy - animal);04144(Endocytosis);04360(Axon guidance);04370(VEGF signaling pathway);04510(Focal adhesion);04520(Adherens junction);04530(Tight junction);04540(Gap junction);04611(Platelet activation);04613(Neutrophil extracellular trap formation);04625(C-type lectin receptor signaling pathwa…	K05704	EC:2.7.10.2	NA	Rous sarcoma oncogene [Source:MGI Symbol;Acc:MGI:98397]	protein_coding;protein_coding_CDS_not_defined	R-MMU-1252013(Translocation of ERBB4s80 to the nucleus);R-MMU-1295609(SRC phosphorylates SPRY2 on Y55 and Y227);R-MMU-1433273(Interaction of Src kinases with c-Kit);R-MMU-1433418(Phosphorylation of JAK2);R-MMU-1433428(GRB2 is indirectly recruited to p-KIT through SHP2);R-MMU-1433451(JAK2 binds to p-KIT);R-MMU-1433454(Phosphorylation of GAB2 by SFKs);R-MMU-1433456(Recruitment of STATs);R-MMU-14334…	4.1991	4.71797	4.43671	48.5273	52.8558	48.3466	29.8906	31.2244	29.837	0	0	yes
ENSMUSG00000074151	Nlrc5	434341	ENSMUST00000211816;ENSMUST00000053085;ENSMUST00000182409;ENSMUST00000183287;ENSMUST00000212220;ENSMUST00000137032;ENSMUST00000183132;ENSMUST00000212382	GO:0000166(nucleotide binding);GO:0000978(RNA polymerase II cis-regulatory region sequence-specific DNA binding);GO:0002376(immune system process);GO:0005515(protein binding);GO:0005524(ATP binding);GO:0005634(nucleus);GO:0005737(cytoplasm);GO:0005813(centrosome);GO:0005829(cytosol);GO:0009617(response to bacterium);GO:0009966(regulation of signal transduction);GO:0032088(negative regulation of N…	NA	NA	NA	NA	NLR family, CARD domain containing 5 [Source:MGI Symbol;Acc:MGI:3612191]	protein_coding;retained_intron;protein_coding_CDS_not_defined;nonsense_mediated_decay	R-MMU-9750226(NLRC5 binds IKBKB and CHUK);R-MMU-9750942(USP14 deubiquitinates NLRC5);R-MMU-9750946(TRAF2,6 ubiquitinates NLRC5)	2.62189	2.24159	2.77474	21.447	19.7509	20.6265	14.8652	14.3359	14.0147	0	0	yes
ENSMUSG00000034714	Ttyh2	117160	ENSMUST00000045779;ENSMUST00000141111	GO:0005229(intracellular calcium activated chloride channel activity);GO:0005254(chloride channel activity);GO:0005886(plasma membrane);GO:0006811(ion transport);GO:0006821(chloride transport);GO:0016020(membrane);GO:0034220(ion transmembrane transport);GO:0034707(chloride channel complex);GO:0072320(volume-sensitive chloride channel activity);GO:1902476(chloride transmembrane transport);GO:19024…	NA	NA	NA	NA	tweety family member 2 [Source:MGI Symbol;Acc:MGI:2157091]	protein_coding;protein_coding_CDS_not_defined	R-MMU-2744242(TTYH2/3 transport cytosolic Cl- to extracellular region)	66.0202	67.1458	64.6174	22.2264	23.0879	20.8085	24.6745	26.6286	26.0525	0	0	yes
ENSMUSG00000039699	Batf2	74481	ENSMUST00000139326;ENSMUST00000045042;ENSMUST00000237511;ENSMUST00000135461;ENSMUST00000132750	GO:0000978(RNA polymerase II cis-regulatory region sequence-specific DNA binding);GO:0000981(DNA-binding transcription factor activity, RNA polymerase II-specific);GO:0003677(DNA binding);GO:0003700(DNA-binding transcription factor activity);GO:0005634(nucleus);GO:0006355(regulation of DNA-templated transcription);GO:0006357(regulation of transcription by RNA polymerase II);GO:0030154(cell differ…	05235(PD-L1 expression and PD-1 checkpoint pathway in cancer);05235(PD-L1 expression and PD-1 checkpoint pathway in cancer)	NA	NA	TF_bZIP	basic leucine zipper transcription factor, ATF-like 2 [Source:MGI Symbol;Acc:MGI:1921731]	protein_coding_CDS_not_defined;protein_coding;retained_intron	NA	0.758861	0.529593	0.809108	15.2944	14.362	16.0298	9.62959	9.49455	8.88373	0	0	yes
ENSMUSG00000029798	Herc6	67138	ENSMUST00000031817;ENSMUST00000203506;ENSMUST00000204843;ENSMUST00000204455;ENSMUST00000204166;ENSMUST00000203840	GO:0002244(hematopoietic progenitor cell differentiation);GO:0002376(immune system process);GO:0004842(ubiquitin-protein transferase activity);GO:0005654(nucleoplasm);GO:0005737(cytoplasm);GO:0005829(cytosol);GO:0006511(ubiquitin-dependent protein catabolic process);GO:0009617(response to bacterium);GO:0016567(protein ubiquitination);GO:0016740(transferase activity);GO:0030332(cyclin binding);GO:…	NA	K22372	EC:2.3.2.-	NA	hect domain and RLD 6 [Source:MGI Symbol;Acc:MGI:1914388]	protein_coding;retained_intron;nonsense_mediated_decay	R-MMU-983140(Transfer of Ub from E2 to substrate and release of E2);R-MMU-983147(Release of E3 from polyubiquitinated substrate);R-MMU-983156(Polyubiquitination of substrate);R-MMU-983157(Interaction of E3 with substrate and E2-Ub complex)	2.0624	1.7133	1.60842	34.9276	31.8257	33.3183	32.1659	29.0223	29.2218	0	0	yes
ENSMUSG00000034459	Ifit1	15957	ENSMUST00000102824	GO:0002376(immune system process);GO:0003723(RNA binding);GO:0005515(protein binding);GO:0005737(cytoplasm);GO:0005829(cytosol);GO:0009615(response to virus);GO:0009617(response to bacterium);GO:0035457(cellular response to interferon-alpha);GO:0035458(cellular response to interferon-beta);GO:0045087(innate immune response);GO:0051607(defense response to virus);GO:0051707(response to other organi…	05160(Hepatitis C)	NA	NA	NA	interferon-induced protein with tetratricopeptide repeats 1 [Source:MGI Symbol;Acc:MGI:99450]	protein_coding	NA	0.792352	0.904189	1.04588	182.041	157.724	168.067	167.04	145.414	149.815	0	0	yes
ENSMUSG00000024030	Abcg1	11307	ENSMUST00000024829;ENSMUST00000236391;ENSMUST00000139013;ENSMUST00000236427	GO:0000139(Golgi membrane);GO:0000166(nucleotide binding);GO:0005524(ATP binding);GO:0005739(mitochondrion);GO:0005768(endosome);GO:0005783(endoplasmic reticulum);GO:0005789(endoplasmic reticulum membrane);GO:0005794(Golgi apparatus);GO:0005886(plasma membrane);GO:0006869(lipid transport);GO:0008203(cholesterol metabolic process);GO:0009897(external side of plasma membrane);GO:0010033(response to…	02010(ABC transporters);05417(Lipid and atherosclerosis);05417(Lipid and atherosclerosis)	NA	NA	NA	ATP binding cassette subfamily G member 1 [Source:MGI Symbol;Acc:MGI:107704]	protein_coding;retained_intron	R-MMU-266082(ABCG1-mediated transport of intracellular cholesterol to the cell surface)	41.7654	40.9483	41.0737	19.2936	18.5703	18.6759	13.4036	13.0079	13.0002	0	0	yes
ENSMUSG00000027204	Fbn1	14118	ENSMUST00000028633;ENSMUST00000103234;ENSMUST00000148272	GO:0001501(skeletal system development);GO:0001527(microfibril);GO:0001656(metanephros development);GO:0001822(kidney development);GO:0005178(integrin binding);GO:0005179(hormone activity);GO:0005201(extracellular matrix structural constituent);GO:0005509(calcium ion binding);GO:0005515(protein binding);GO:0005576(extracellular region);GO:0005604(basement membrane);GO:0005615(extracellular space)…	04350(TGF-beta signaling pathway);04820(Cytoskeleton in muscle cells);04820(Cytoskeleton in muscle cells)	NA	NA	NA	fibrillin 1 [Source:MGI Symbol;Acc:MGI:95489]	protein_coding;retained_intron	R-MMU-1592387(Fibulin binds elastic fibres);R-MMU-2129353(Tropoelastin associates with microfibrils);R-MMU-2129357(Fibrillin C-terminal processing);R-MMU-2129362(Fibrillin microfibril assembly);R-MMU-2129375(Elastin cross-linking by lysyl oxidase);R-MMU-2129385(MFAP2, MFAP5 bind microfibrils);R-MMU-2161282(Elastic fibres bind associated proteins);R-MMU-2328033(Fibrillin-1 binds latent TGF-beta);R…	3.02342	3.14794	3.04905	11.6668	11.1155	11.0516	6.91753	7.12222	7.26746	0	0	yes
ENSMUSG00000020178	Adora2a	11540	ENSMUST00000105420;ENSMUST00000219322;ENSMUST00000219044;ENSMUST00000217703	GO:0001609(G protein-coupled adenosine receptor activity);GO:0001963(synaptic transmission, dopaminergic);GO:0001973(G protein-coupled adenosine receptor signaling pathway);GO:0001975(response to amphetamine);GO:0004930(G protein-coupled receptor activity);GO:0005516(calmodulin binding);GO:0005882(intermediate filament);GO:0005886(plasma membrane);GO:0006355(regulation of DNA-templated transcript…	04015(Rap1 signaling pathway);04020(Calcium signaling pathway);04024(cAMP signaling pathway);04080(Neuroactive ligand-receptor interaction);04270(Vascular smooth muscle contraction);05012(Parkinson disease);05034(Alcoholism);05034(Alcoholism)	NA	NA	NA	adenosine A2a receptor [Source:MGI Symbol;Acc:MGI:99402]	protein_coding	R-MMU-379044(Liganded Gs-activating GPCR acts as a GEF for Gs);R-MMU-418925(ADORA2A,B bind Ade-Rib);R-MMU-5684862(SFTPB,C, PC, PG translocate from lamellar body to extracellular region)	2.64373	3.10164	2.82686	39.2677	39.5473	40.4067	33.9534	33.8913	33.7066	0	0	yes
ENSMUSG00000099974	Bcl2a1d	12047	ENSMUST00000098486	GO:0001836(release of cytochrome c from mitochondria);GO:0005737(cytoplasm);GO:0005741(mitochondrial outer membrane);GO:0006915(apoptotic process);GO:0008053(mitochondrial fusion);GO:0008630(intrinsic apoptotic signaling pathway in response to DNA damage);GO:0015267(channel activity);GO:0030217(T cell differentiation);GO:0042803(protein homodimerization activity);GO:0042981(regulation of apoptoti…	04064(NF-kappa B signaling pathway);04210(Apoptosis);05202(Transcriptional misregulation in cancer);05221(Acute myeloid leukemia)	NA	NA	NA	B cell leukemia/lymphoma 2 related protein A1d [Source:MGI Symbol;Acc:MGI:1278325]	protein_coding	NA	26.2995	22.2259	25.9058	257.069	261.324	268.869	111.404	107.958	102.363	0	0	yes
ENSMUSG00000022408	Fam83f	213956	ENSMUST00000023044	NA	NA	NA	NA	NA	family with sequence similarity 83, member F [Source:MGI Symbol;Acc:MGI:2146227]	protein_coding	NA	12.835	12.8128	11.9499	0.617775	0.684947	0.629461	0.966066	1.13425	1.10982	0	0	yes
ENSMUSG00000078853	Igtp	16145	ENSMUST00000035266;ENSMUST00000094169;ENSMUST00000168280	GO:0000045(autophagosome assembly);GO:0000139(Golgi membrane);GO:0000166(nucleotide binding);GO:0000421(autophagosome membrane);GO:0001934(positive regulation of protein phosphorylation);GO:0002376(immune system process);GO:0003924(GTPase activity);GO:0003925(G protein activity);GO:0005525(GTP binding);GO:0005739(mitochondrion);GO:0005783(endoplasmic reticulum);GO:0005789(endoplasmic reticulum me…	05145(Toxoplasmosis);05145(Toxoplasmosis)	NA	NA	NA	interferon gamma induced GTPase [Source:MGI Symbol;Acc:MGI:107729]	protein_coding	NA	5.78696	5.55265	5.66705	103.431	92.2673	101.793	85.2158	75.8171	77.7825	0	0	yes
ENSMUSG00000051439	Cd14	12475	ENSMUST00000061829;ENSMUST00000237042	GO:0001530(lipopolysaccharide binding);GO:0001819(positive regulation of cytokine production);GO:0001875(lipopolysaccharide immune receptor activity);GO:0002237(response to molecule of bacterial origin);GO:0002376(immune system process);GO:0002752(cell surface pattern recognition receptor signaling pathway);GO:0005515(protein binding);GO:0005576(extracellular region);GO:0005615(extracellular spac…	04010(MAPK signaling pathway);04064(NF-kappa B signaling pathway);04145(Phagosome);04620(Toll-like receptor signaling pathway);04640(Hematopoietic cell lineage);04936(Alcoholic liver disease);05132(Salmonella infection);05133(Pertussis);05134(Legionellosis);05146(Amoebiasis);05152(Tuberculosis);05202(Transcriptional misregulation in cancer);05221(Acute myeloid leukemia);05417(Lipid and atheroscle…	NA	NA	NA	CD14 antigen [Source:MGI Symbol;Acc:MGI:88318]	protein_coding;retained_intron	R-MMU-166038(GPI-bound CD14 binds LPS);R-MMU-166041(Transfer of LPS onto TLR4);R-MMU-166168(TLR4:LY96:LPS:CD14 recruits TRAM (TICAM2));R-MMU-166175(TRAM:TLR4:LY96:LPS:CD14 recruits TRIF (TICAM1));R-MMU-166245(Phosphorylation of IRF-3/IRF7 and their release from the activated TLR complex );R-MMU-166271(IRF3/IRF7 recruitment to p-TBK1/p-IKK epsilon bound to the activated TLR4);R-MMU-168915(K63-link…	68.3335	62.5805	69.8948	401.155	384.466	403.934	156.906	147.524	161.569	0	0	yes
ENSMUSG00000025969	Nrp2	18187	ENSMUST00000114155;ENSMUST00000063594;ENSMUST00000102822;ENSMUST00000114157;ENSMUST00000027112;ENSMUST00000075144;ENSMUST00000126344	GO:0001525(angiogenesis);GO:0001764(neuron migration);GO:0003148(outflow tract septum morphogenesis);GO:0005021(vascular endothelial growth factor receptor activity);GO:0005515(protein binding);GO:0005886(plasma membrane);GO:0007399(nervous system development);GO:0007411(axon guidance);GO:0007507(heart development);GO:0008201(heparin binding);GO:0016020(membrane);GO:0017154(semaphorin receptor ac…	NA	NA	NA	NA	neuropilin 2 [Source:MGI Symbol;Acc:MGI:1100492]	protein_coding;retained_intron	R-MMU-195418(NRP-2 associates with VEGFR1 forming complexes on cell surface);R-MMU-549062(NrCAM binds Neuropilin-2)	19.7772	19.7428	19.5204	124.355	118.94	119.113	112.068	110.12	114.561	0	0	yes
ENSMUSG00000043263	Ifi209	236312	ENSMUST00000056071;ENSMUST00000193727	GO:0000122(negative regulation of transcription by RNA polymerase II);GO:0002218(activation of innate immune response);GO:0003690(double-stranded DNA binding);GO:0005634(nucleus);GO:0005654(nucleoplasm);GO:0005730(nucleolus);GO:0005737(cytoplasm);GO:0005829(cytosol);GO:0030224(monocyte differentiation);GO:0032731(positive regulation of interleukin-1 beta production);GO:0035458(cellular response t…	NA	NA	NA	NA	interferon activated gene 209 [Source:MGI Symbol;Acc:MGI:2138243]	protein_coding;nonsense_mediated_decay	NA	3.3109	3.34679	2.88363	41.0869	37.7543	40.7521	27.7308	24.1572	26.2108	0	0	yes
ENSMUSG00000022885	St6gal1	20440	ENSMUST00000023601;ENSMUST00000178797;ENSMUST00000152449	GO:0000138(Golgi trans cisterna);GO:0000139(Golgi membrane);GO:0003835(beta-galactoside alpha-2,6-sialyltransferase activity);GO:0005576(extracellular region);GO:0005794(Golgi apparatus);GO:0005797(Golgi medial cisterna);GO:0006054(N-acetylneuraminate metabolic process);GO:0006486(protein glycosylation);GO:0008373(sialyltransferase activity);GO:0016020(membrane);GO:0016740(transferase activity);G…	00510(N-Glycan biosynthesis);00514(Other types of O-glycan biosynthesis);00514(Other types of O-glycan biosynthesis)	K00778	EC:2.4.3.1	NA	beta galactoside alpha 2,6 sialyltransferase 1 [Source:MGI Symbol;Acc:MGI:108470]	protein_coding;protein_coding_CDS_not_defined	R-MMU-4085033(ST6GAL1,2 transfer Neu5Ac to terminal Gal (alpha-2,6 link));R-MMU-975902(ST6GAL1 transfers Neu5Ac to terminal Gal of N-glycans);R-MMU-977071(ST6GAL1 transfers sialic acid to Tn antigens to form sTn antigens)	25.5469	25.5366	25.3222	2.82371	3.46927	2.93235	2.99166	3.48218	3.17683	0	0	yes
ENSMUSG00000024772	Ehd1	13660	ENSMUST00000025684;ENSMUST00000148547;ENSMUST00000171203;ENSMUST00000165797	GO:0000166(nucleotide binding);GO:0005509(calcium ion binding);GO:0005515(protein binding);GO:0005524(ATP binding);GO:0005525(GTP binding);GO:0005737(cytoplasm);GO:0005768(endosome);GO:0005769(early endosome);GO:0005811(lipid droplet);GO:0005886(plasma membrane);GO:0005929(cilium);GO:0006886(intracellular protein transport);GO:0006897(endocytosis);GO:0010008(endosome membrane);GO:0010886(positive…	04144(Endocytosis);04144(Endocytosis)	NA	NA	NA	EH-domain containing 1 [Source:MGI Symbol;Acc:MGI:1341878]	protein_coding;protein_coding_CDS_not_defined;retained_intron	R-MMU-1011576(EHD proteins interact with Rabenosyn-5)	9.14493	10.4667	10.311	177.714	177.416	169.765	189.82	193.359	191.027	0	0	yes
ENSMUSG00000032786	Alas1	11655	ENSMUST00000112524;ENSMUST00000133617;ENSMUST00000074082;ENSMUST00000214249;ENSMUST00000143125;ENSMUST00000141118;ENSMUST00000219340;ENSMUST00000123115;ENSMUST00000214989;ENSMUST00000123601;ENSMUST00000219129	GO:0003870(5-aminolevulinate synthase activity);GO:0005654(nucleoplasm);GO:0005739(mitochondrion);GO:0005743(mitochondrial inner membrane);GO:0005759(mitochondrial matrix);GO:0005829(cytosol);GO:0006778(porphyrin-containing compound metabolic process);GO:0006782(protoporphyrinogen IX biosynthetic process);GO:0006783(heme biosynthetic process);GO:0006784(heme A biosynthetic process);GO:0006785(hem…	00260(Glycine, serine and threonine metabolism);00860(Porphyrin metabolism);00860(Porphyrin metabolism)	K00643	EC:2.3.1.37	NA	aminolevulinic acid synthase 1 [Source:MGI Symbol;Acc:MGI:87989]	protein_coding;nonsense_mediated_decay;retained_intron	R-MMU-189442(ALAS condenses SUCC-CoA and Gly to form dALA);R-MMU-9838035(CLPXP binds mitochondrial matrix proteins);R-MMU-9838289(CLPXP degrades mitochondrial matrix proteins)	52.0462	51.4914	52.6317	195.175	203.1	200.876	163.098	169.351	169.488	0	0	yes
ENSMUSG00000021939	Ctsb	13030	ENSMUST00000006235;ENSMUST00000225639;ENSMUST00000225540	GO:0004175(endopeptidase activity);GO:0004197(cysteine-type endopeptidase activity);GO:0005518(collagen binding);GO:0005576(extracellular region);GO:0005615(extracellular space);GO:0005739(mitochondrion);GO:0005764(lysosome);GO:0005886(plasma membrane);GO:0005901(caveola);GO:0006508(proteolysis);GO:0006590(thyroid hormone generation);GO:0008233(peptidase activity);GO:0008234(cysteine-type peptida…	04140(Autophagy - animal);04142(Lysosome);04210(Apoptosis);04612(Antigen processing and presentation);04621(NOD-like receptor signaling pathway);04924(Renin secretion);04924(Renin secretion)	K01363	EC:3.4.22.1	NA	cathepsin B [Source:MGI Symbol;Acc:MGI:88561]	protein_coding;retained_intron	R-MMU-1678920(TLR processing at low pH);R-MMU-2130349(Generation of CLIP from lip10);R-MMU-2130504(Cleavage of lip22 to lip10);R-MMU-2130706(MHC class II antigen processing);R-MMU-2168923(Collagen type XVIII endostatin release);R-MMU-2213200(Release of endostatin-like peptides);R-MMU-2471621(Endostatin degradation by cathepsins);R-MMU-6800434(Exocytosis of ficolin-rich granule lumen proteins)	3130.44	3170.72	3150.94	2025.17	2020.8	1992.04	1988.92	1960.71	1998.09	0	0	yes
ENSMUSG00000063234	Gpr84	80910	ENSMUST00000079824	GO:0004930(G protein-coupled receptor activity);GO:0005886(plasma membrane);GO:0007186(G protein-coupled receptor signaling pathway);GO:0016020(membrane)	NA	NA	NA	NA	G protein-coupled receptor 84 [Source:MGI Symbol;Acc:MGI:1934129]	protein_coding	R-MMU-379044(Liganded Gs-activating GPCR acts as a GEF for Gs);R-MMU-6798747(Exocytosis of tertiary granule membrane proteins);R-MMU-6799350(Exocytosis of specific granule membrane proteins)	0.080327	0.265419	0.335637	46.2425	58.4459	52.0226	4.81328	6.08143	5.64864	0	0	yes
ENSMUSG00000040296	Rigi		ENSMUST00000037907;ENSMUST00000137903;ENSMUST00000149539;ENSMUST00000140616;ENSMUST00000136435;ENSMUST00000139583;ENSMUST00000135966;ENSMUST00000139110;ENSMUST00000127026	GO:0000166(nucleotide binding);GO:0002230(positive regulation of defense response to virus by host);GO:0002376(immune system process);GO:0002735(positive regulation of myeloid dendritic cell cytokine production);GO:0002753(cytoplasmic pattern recognition receptor signaling pathway);GO:0003676(nucleic acid binding);GO:0003690(double-stranded DNA binding);GO:0003723(RNA binding);GO:0003724(RNA heli…	04064(NF-kappa B signaling pathway);04622(RIG-I-like receptor signaling pathway);04623(Cytosolic DNA-sensing pathway);05160(Hepatitis C);05161(Hepatitis B);05162(Measles);05164(Influenza A);05168(Herpes simplex virus 1 infection);05169(Epstein-Barr virus infection);05171(Coronavirus disease - COVID-19);05171(Coronavirus disease - COVID-19)	K12646	EC:5.6.2.6	NA	RNA sensor RIG-I [Source:MGI Symbol;Acc:MGI:2442858]	protein_coding;protein_coding_CDS_not_defined	R-MMU-1169406(ISGylation of host proteins);R-MMU-1678841(Regulation of protein ISGylation by ISG15 deconjugating enzyme USP18);R-MMU-5690159(USP21 deubiquitinates RIPK1,DDX58);R-MMU-5696564(USP25 deubiquitinates DDX58);R-MMU-5696600(USP17 deubiquitinates RCE1, CDC25A, DDX58, IFIH1);R-MMU-8985153(OASL binds DDX58);R-MMU-936387(Inhibition of Rig-I signaling by Atg5-Atg12 conjugate);R-MMU-936390(CYL…	3.3912	3.89785	3.32027	37.3341	34.6642	34.7107	32.074	30.4867	30.7331	0	0	yes
ENSMUSG00000024339	Tap2	21355	ENSMUST00000025197;ENSMUST00000127543;ENSMUST00000145528;ENSMUST00000131105	GO:0000166(nucleotide binding);GO:0001913(T cell mediated cytotoxicity);GO:0001916(positive regulation of T cell mediated cytotoxicity);GO:0002237(response to molecule of bacterial origin);GO:0002250(adaptive immune response);GO:0002376(immune system process);GO:0002481(antigen processing and presentation of exogenous protein antigen via MHC class Ib, TAP-dependent);GO:0002485(antigen processing …	02010(ABC transporters);04145(Phagosome);04612(Antigen processing and presentation);05163(Human cytomegalovirus infection);05168(Herpes simplex virus 1 infection);05169(Epstein-Barr virus infection);05170(Human immunodeficiency virus 1 infection);05340(Primary immunodeficiency);05340(Primary immunodeficiency)	NA	NA	NA	transporter 2, ATP-binding cassette, sub-family B (MDR/TAP) [Source:MGI Symbol;Acc:MGI:98484]	protein_coding;retained_intron;protein_coding_CDS_not_defined	R-MMU-8863858(SEC22B, CALR, STX4, TAP and TAPBP bind);R-MMU-8863914(Transport of SEC22B, TAP and PLC from ER to ERGIC);R-MMU-8951499(Loading of antigenic peptides on to class I MHC);R-MMU-8951595(CALR, TAP, TAPBP dissociate from SEC22B:STX4);R-MMU-983142(Formation of peptide loading complex (PLC));R-MMU-983144(Transport of Antigen peptide in to ER);R-MMU-983161(Dissociation of the Antigenic pepti…	18.7349	16.5255	17.7987	92.8492	85.9608	86.8836	67.0412	65.1454	65.397	0	0	yes
ENSMUSG00000037820	Tgm2	21817	ENSMUST00000103122;ENSMUST00000140923	GO:0000166(nucleotide binding);GO:0000785(chromatin);GO:0000786(nucleosome);GO:0001974(blood vessel remodeling);GO:0003810(protein-glutamine gamma-glutamyltransferase activity);GO:0005509(calcium ion binding);GO:0005525(GTP binding);GO:0005576(extracellular region);GO:0005634(nucleus);GO:0005694(chromosome);GO:0005737(cytoplasm);GO:0005739(mitochondrion);GO:0005783(endoplasmic reticulum);GO:00058…	05016(Huntington disease);05016(Huntington disease)	K05625	EC:2.3.2.13	NA	transglutaminase 2, C polypeptide [Source:MGI Symbol;Acc:MGI:98731]	protein_coding;retained_intron	NA	47.4063	49.4728	49.0015	158.359	154.445	158.077	107.928	107.862	110.268	0	0	yes
ENSMUSG00000079419	Ms4a6c	73656	ENSMUST00000165310;ENSMUST00000187462	GO:0005802(trans-Golgi network);GO:0005886(plasma membrane);GO:0007166(cell surface receptor signaling pathway);GO:0016020(membrane);GO:0016020(membrane)	NA	NA	NA	NA	membrane-spanning 4-domains, subfamily A, member 6C [Source:MGI Symbol;Acc:MGI:2385644]	protein_coding;retained_intron	NA	6.81446	7.80064	6.88118	200.52	190.772	200.711	145.373	138.718	132.168	0	0	yes
ENSMUSG00000060550	H2-Q7	15018	ENSMUST00000173788;ENSMUST00000071951;ENSMUST00000116598;ENSMUST00000078205;ENSMUST00000173016	GO:0000139(Golgi membrane);GO:0001815(positive regulation of antibody-dependent cellular cytotoxicity);GO:0001913(T cell mediated cytotoxicity);GO:0001916(positive regulation of T cell mediated cytotoxicity);GO:0002250(adaptive immune response);GO:0002376(immune system process);GO:0002419(T cell mediated cytotoxicity directed against tumor cell target);GO:0002474(antigen processing and presentati…	04144(Endocytosis);04145(Phagosome);04218(Cellular senescence);04514(Cell adhesion molecules);04612(Antigen processing and presentation);04940(Type I diabetes mellitus);05163(Human cytomegalovirus infection);05165(Human papillomavirus infection);05166(Human T-cell leukemia virus 1 infection);05167(Kaposi sarcoma-associated herpesvirus infection);05168(Herpes simplex virus 1 infection);05169(Epste…	NA	NA	NA	histocompatibility 2, Q region locus 7 [Source:MGI Symbol;Acc:MGI:95936]	retained_intron;protein_coding	R-MMU-1236943(Loading of antigen peptide onto MHC class I molecule);R-MMU-1236954(Trimming of peptides by IRAP in endocytic vesicles);R-MMU-1236964(Translocation of peptide bound MHC class I complex to cell surface);R-MMU-1236965(Export of peptide loaded MHC class I complex to PM);R-MMU-198955(TCR complex interacts with peptide antigen-presenting MHC Class I);R-MMU-198958(KIR2DL2/3 interacting wi…	3.90996	4.14869	4.89284	80.7349	74.4567	81.6023	68.0361	67.1066	66.6704	0	0	yes
ENSMUSG00000066861	Oas1g	23960	ENSMUST00000086368;ENSMUST00000162096;ENSMUST00000161809	GO:0001730(2'-5'-oligoadenylate synthetase activity);GO:0002376(immune system process);GO:0003725(double-stranded RNA binding);GO:0005634(nucleus);GO:0005654(nucleoplasm);GO:0005737(cytoplasm);GO:0005739(mitochondrion);GO:0005829(cytosol);GO:0005840(ribosome);GO:0006006(glucose metabolic process);GO:0009615(response to virus);GO:0016020(membrane);GO:0016779(nucleotidyltransferase activity);GO:003…	04621(NOD-like receptor signaling pathway);05160(Hepatitis C);05162(Measles);05164(Influenza A);05168(Herpes simplex virus 1 infection);05169(Epstein-Barr virus infection);05171(Coronavirus disease - COVID-19);05171(Coronavirus disease - COVID-19)	K14216	EC:2.7.7.84	NA	2'-5' oligoadenylate synthetase 1G [Source:MGI Symbol;Acc:MGI:97429]	protein_coding;nonsense_mediated_decay;retained_intron	NA	5.29687	4.18738	5.07896	97.2319	96.723	94.6794	92.3837	91.5461	86.4224	0	0	yes
ENSMUSG00000029860	Zyx	22793	ENSMUST00000164375;ENSMUST00000070635;ENSMUST00000203290;ENSMUST00000203652;ENSMUST00000203401;ENSMUST00000203849;ENSMUST00000203626;ENSMUST00000203846;ENSMUST00000203329;ENSMUST00000204480;ENSMUST00000204270	GO:0001725(stress fiber);GO:0005515(protein binding);GO:0005634(nucleus);GO:0005737(cytoplasm);GO:0005829(cytosol);GO:0005856(cytoskeleton);GO:0005886(plasma membrane);GO:0005912(adherens junction);GO:0005925(focal adhesion);GO:0007155(cell adhesion);GO:0007160(cell-matrix adhesion);GO:0007179(transforming growth factor beta receptor signaling pathway);GO:0007229(integrin-mediated signaling pathw…	04510(Focal adhesion);04820(Cytoskeleton in muscle cells);04820(Cytoskeleton in muscle cells)	NA	NA	NA	zyxin [Source:MGI Symbol;Acc:MGI:103072]	protein_coding;retained_intron;protein_coding_CDS_not_defined	NA	33.0341	31.7038	32.6174	67.3242	67.3084	65.1374	23.6381	22.6272	23.7871	0	0	yes
ENSMUSG00000062585	Cnr2	12802	ENSMUST00000097843;ENSMUST00000068830	GO:0004930(G protein-coupled receptor activity);GO:0004949(cannabinoid receptor activity);GO:0005737(cytoplasm);GO:0005783(endoplasmic reticulum);GO:0005886(plasma membrane);GO:0006954(inflammatory response);GO:0007165(signal transduction);GO:0007186(G protein-coupled receptor signaling pathway);GO:0007189(adenylate cyclase-activating G protein-coupled receptor signaling pathway);GO:0016020(membr…	04080(Neuroactive ligand-receptor interaction);04080(Neuroactive ligand-receptor interaction)	NA	NA	NA	cannabinoid receptor 2 [Source:MGI Symbol;Acc:MGI:104650]	protein_coding	R-MMU-380073(Liganded Gi-activating GPCR acts as a GEF for Gi);R-MMU-419426(Cannabinoid receptors can bind cannabinoids);R-MMU-749454(The Ligand:GPCR:Gi complex dissociates);R-MMU-749456(Liganded Gi-activating GPCRs bind inactive heterotrimeric G-protein Gi);R-MMU-9696323(CNRs bind CNR agonists)	11.3954	11.2249	11.5971	0.320876	0.4021	0.396233	0.215904	0.135657	0.153419	0	0	yes
ENSMUSG00000028124	Gclm	14630	ENSMUST00000029769;ENSMUST00000137540;ENSMUST00000149983;ENSMUST00000176761;ENSMUST00000199699;ENSMUST00000176445	GO:0004357(glutamate-cysteine ligase activity);GO:0005515(protein binding);GO:0006534(cysteine metabolic process);GO:0006536(glutamate metabolic process);GO:0006749(glutathione metabolic process);GO:0006750(glutathione biosynthetic process);GO:0006979(response to oxidative stress);GO:0007584(response to nutrient);GO:0008637(apoptotic mitochondrial changes);GO:0009410(response to xenobiotic stimul…	00270(Cysteine and methionine metabolism);00480(Glutathione metabolism);04216(Ferroptosis);04216(Ferroptosis)	NA	NA	NA	glutamate-cysteine ligase, modifier subunit [Source:MGI Symbol;Acc:MGI:104995]	protein_coding;protein_coding_CDS_not_defined;retained_intron	R-MMU-174367(GCL ligates L-Glu to L-Cys)	5.31581	5.4348	5.31252	41.9685	42.7516	38.2787	76.3594	74.5245	76.0223	0	0	yes
ENSMUSG00000026031	Cflar	12633	ENSMUST00000114313;ENSMUST00000114309;ENSMUST00000069333;ENSMUST00000140940;ENSMUST00000189858;ENSMUST00000123553;ENSMUST00000124567;ENSMUST00000123032;ENSMUST00000164900;ENSMUST00000097723;ENSMUST00000149874;ENSMUST00000156870	GO:0001666(response to hypoxia);GO:0002020(protease binding);GO:0004197(cysteine-type endopeptidase activity);GO:0005123(death receptor binding);GO:0005515(protein binding);GO:0005737(cytoplasm);GO:0006508(proteolysis);GO:0006915(apoptotic process);GO:0007519(skeletal muscle tissue development);GO:0008047(enzyme activator activity);GO:0008234(cysteine-type peptidase activity);GO:0009617(response …	04064(NF-kappa B signaling pathway);04140(Autophagy - animal);04210(Apoptosis);04217(Necroptosis);04668(TNF signaling pathway);05142(Chagas disease);05160(Hepatitis C);05160(Hepatitis C)	NA	NA	NA	CASP8 and FADD-like apoptosis regulator [Source:MGI Symbol;Acc:MGI:1336166]	protein_coding;protein_coding_CDS_not_defined;retained_intron	R-MMU-141156(TRAIL-mediated dimerization of procaspase-8);R-MMU-141159(TNF-mediated dimerization of procaspase-8);R-MMU-3371359(FLIP(L) and procaspase-8 form heterodimer in TRAIL signaling);R-MMU-3371360(FLIP(L) and procaspase-8 form heterodimer in TNF signaling);R-MMU-3465429(FLIP(S) and procaspase-8 form heterodimer);R-MMU-3465448(Caspase-8 and FLIP(L) processing at DISC);R-MMU-3465459(FLIP(L) …	7.81635	7.51732	7.7282	35.3618	33.5678	35.3871	26.8173	25.807	25.2336	0	0	yes
ENSMUSG00000005615	Pcyt1a	13026	ENSMUST00000079791;ENSMUST00000123199;ENSMUST00000115137;ENSMUST00000104893;ENSMUST00000141772;ENSMUST00000141421;ENSMUST00000231920;ENSMUST00000115140	GO:0003824(catalytic activity);GO:0004105(choline-phosphate cytidylyltransferase activity);GO:0005515(protein binding);GO:0005516(calmodulin binding);GO:0005634(nucleus);GO:0005635(nuclear envelope);GO:0005737(cytoplasm);GO:0005783(endoplasmic reticulum);GO:0005789(endoplasmic reticulum membrane);GO:0005829(cytosol);GO:0006629(lipid metabolic process);GO:0006656(phosphatidylcholine biosynthetic p…	00440(Phosphonate and phosphinate metabolism);00564(Glycerophospholipid metabolism);05231(Choline metabolism in cancer);05231(Choline metabolism in cancer)	K00968	EC:2.7.7.15	NA	phosphate cytidylyltransferase 1, choline, alpha isoform [Source:MGI Symbol;Acc:MGI:88557]	protein_coding;retained_intron	R-MMU-1483081(PCho and CTP are condensed to CDP-Cho by PCYT1 dimer)	63.5583	62.9928	60.0931	19.3457	18.1267	17.3301	21.4686	21.7843	21.5932	0	0	yes
ENSMUSG00000022831	Hcls1	15163	ENSMUST00000023531;ENSMUST00000163755	GO:0000122(negative regulation of transcription by RNA polymerase II);GO:0005515(protein binding);GO:0005634(nucleus);GO:0005667(transcription regulator complex);GO:0005737(cytoplasm);GO:0005739(mitochondrion);GO:0005829(cytosol);GO:0005884(actin filament);GO:0005886(plasma membrane);GO:0007015(actin filament organization);GO:0008284(positive regulation of cell population proliferation);GO:000972…	04530(Tight junction);05100(Bacterial invasion of epithelial cells);05205(Proteoglycans in cancer);05205(Proteoglycans in cancer)	NA	NA	NA	hematopoietic cell specific Lyn substrate 1 [Source:MGI Symbol;Acc:MGI:104568]	protein_coding;retained_intron	NA	62.5097	61.481	63.5993	209.679	213.409	203.424	193.748	200.874	195.747	0	0	yes
ENSMUSG00000029919	Hpgds	54486	ENSMUST00000031982;ENSMUST00000205250;ENSMUST00000170252	GO:0000287(magnesium ion binding);GO:0001516(prostaglandin biosynthetic process);GO:0004364(glutathione transferase activity);GO:0004667(prostaglandin-D synthase activity);GO:0005509(calcium ion binding);GO:0005654(nucleoplasm);GO:0005737(cytoplasm);GO:0005829(cytosol);GO:0006629(lipid metabolic process);GO:0006631(fatty acid metabolic process);GO:0006633(fatty acid biosynthetic process);GO:00066…	00480(Glutathione metabolism);00590(Arachidonic acid metabolism);00980(Metabolism of xenobiotics by cytochrome P450);00982(Drug metabolism - cytochrome P450);05204(Chemical carcinogenesis - DNA adducts);05204(Chemical carcinogenesis - DNA adducts)	K04097	EC:2.5.1.18;EC:5.3.99.2	NA	hematopoietic prostaglandin D synthase [Source:MGI Symbol;Acc:MGI:1859384]	protein_coding;retained_intron	R-MMU-176054(GST dimers conjugate GSH with cytosolic substrates);R-MMU-2161701(PGH2 is isomerised to PGD2 by HPGDS)	10.2336	9.20064	8.35735	0.894106	0.923624	0.818614	0.772997	0.663528	0.901576	0	0	yes
ENSMUSG00000024140	Epas1	13819	ENSMUST00000024954;ENSMUST00000234447	GO:0000122(negative regulation of transcription by RNA polymerase II);GO:0000977(RNA polymerase II transcription regulatory region sequence-specific DNA binding);GO:0000978(RNA polymerase II cis-regulatory region sequence-specific DNA binding);GO:0000981(DNA-binding transcription factor activity, RNA polymerase II-specific);GO:0000987(cis-regulatory region sequence-specific DNA binding);GO:000122…	05200(Pathways in cancer);05211(Renal cell carcinoma);05211(Renal cell carcinoma)	NA	NA	Others	endothelial PAS domain protein 1 [Source:MGI Symbol;Acc:MGI:109169]	protein_coding;protein_coding_CDS_not_defined	R-MMU-1234159(Proteasome proteolyzes ub-HIF-alpha);R-MMU-1234161(HIF-alpha translocates from cytosol to nucleus);R-MMU-1234163(Cytosolic VBC complex ubiquitinylates hydroxyprolyl-HIF-alpha );R-MMU-1234164(Cytosolic HIF1AN (FIH1) hydroxylates asparagine residues of Hypoxia-inducible Factor Alpha (HIF1A,HIF2A));R-MMU-1234167(Formation of HIF:CBP:p300 complex at promoters);R-MMU-1234169(Nuclear VHL:…	22.4219	22.6928	21.0355	2.71497	2.77745	2.48513	1.60221	1.56211	1.66006	0	0	yes
ENSMUSG00000037824	Tspan14	52588	ENSMUST00000047652;ENSMUST00000224209;ENSMUST00000224349	GO:0005886(plasma membrane);GO:0009986(cell surface);GO:0016020(membrane);GO:0019899(enzyme binding);GO:0045747(positive regulation of Notch signaling pathway);GO:0051604(protein maturation);GO:0072659(protein localization to plasma membrane);GO:0097197(tetraspanin-enriched microdomain);GO:0097197(tetraspanin-enriched microdomain)	NA	NA	NA	NA	tetraspanin 14 [Source:MGI Symbol;Acc:MGI:1196325]	protein_coding;retained_intron	R-MMU-6798747(Exocytosis of tertiary granule membrane proteins);R-MMU-6799350(Exocytosis of specific granule membrane proteins)	60.7208	61.8931	60.6958	12.4891	12.3614	12.8276	13.0077	14.6518	12.7536	0	0	yes
ENSMUSG00000030107	Usp18	24110	ENSMUST00000032198;ENSMUST00000204710;ENSMUST00000204926;ENSMUST00000203250	GO:0004843(cysteine-type deubiquitinase activity);GO:0005515(protein binding);GO:0005634(nucleus);GO:0005829(cytosol);GO:0006508(proteolysis);GO:0008233(peptidase activity);GO:0008234(cysteine-type peptidase activity);GO:0009617(response to bacterium);GO:0016579(protein deubiquitination);GO:0016787(hydrolase activity);GO:0019785(ISG15-specific peptidase activity);GO:0035634(response to stilbenoid…	NA	K11846	EC:3.4.19.12	NA	ubiquitin specific peptidase 18 [Source:MGI Symbol;Acc:MGI:1344364]	protein_coding;retained_intron	R-MMU-1678841(Regulation of protein ISGylation by ISG15 deconjugating enzyme USP18);R-MMU-5696534(USP18 deubiquitinates TAK1:TAB1);R-MMU-912685(UBP43 binds IFNAR2 and prevents JAK1 interaction);R-MMU-9758604(Ubiquitination of IKBKG by TRAF6);R-MMU-9761344(USP18 binds IKBKG within IKK complex)	4.29836	4.17327	4.00945	120.061	111.443	113.156	95.9439	92.5552	89.6364	0	0	yes
ENSMUSG00000033880	Lgals3bp	19039	ENSMUST00000043722;ENSMUST00000144529;ENSMUST00000106290;ENSMUST00000127054;ENSMUST00000141459	GO:0005044(scavenger receptor activity);GO:0005515(protein binding);GO:0005576(extracellular region);GO:0005615(extracellular space);GO:0006897(endocytosis);GO:0007155(cell adhesion);GO:0016020(membrane);GO:0016020(membrane)	NA	NA	NA	NA	lectin, galactoside-binding, soluble, 3 binding protein [Source:MGI Symbol;Acc:MGI:99554]	protein_coding;protein_coding_CDS_not_defined	R-MMU-481009(Exocytosis of platelet dense granule content)	150.246	140.513	168.431	794.049	763.382	742.251	678.398	691.125	703.186	0	0	yes
ENSMUSG00000022180	Slc7a8	50934	ENSMUST00000022787;ENSMUST00000226646	GO:0003333(amino acid transmembrane transport);GO:0005275(amine transmembrane transporter activity);GO:0005886(plasma membrane);GO:0006865(amino acid transport);GO:0009925(basal plasma membrane);GO:0015101(organic cation transmembrane transporter activity);GO:0015171(amino acid transmembrane transporter activity);GO:0015175(neutral amino acid transmembrane transporter activity);GO:0015179(L-amino…	04974(Protein digestion and absorption);04974(Protein digestion and absorption)	NA	NA	NA	solute carrier family 7 (cationic amino acid transporter, y+ system), member 8 [Source:MGI Symbol;Acc:MGI:1355323]	protein_coding;retained_intron	R-MMU-352191(SLC7A8-mediated uptake of neutral amino acids);R-MMU-375131(Basigin binds CD98 complex)	7.17725	7.86753	7.55403	27.1261	27.5112	27.0872	15.6856	16.0324	16.109	0	0	yes
ENSMUSG00000058427	Cxcl2	20310	ENSMUST00000075433;ENSMUST00000200681;ENSMUST00000200919;ENSMUST00000202317	GO:0001975(response to amphetamine);GO:0002237(response to molecule of bacterial origin);GO:0005125(cytokine activity);GO:0005576(extracellular region);GO:0005615(extracellular space);GO:0006935(chemotaxis);GO:0006952(defense response);GO:0006954(inflammatory response);GO:0006955(immune response);GO:0007165(signal transduction);GO:0007204(positive regulation of cytosolic calcium ion concentration…	04060(Cytokine-cytokine receptor interaction);04061(Viral protein interaction with cytokine and cytokine receptor);04062(Chemokine signaling pathway);04064(NF-kappa B signaling pathway);04621(NOD-like receptor signaling pathway);04657(IL-17 signaling pathway);04668(TNF signaling pathway);04936(Alcoholic liver disease);05134(Legionellosis);05146(Amoebiasis);05167(Kaposi sarcoma-associated herpesvi…	NA	NA	NA	C-X-C motif chemokine ligand 2 [Source:MGI Symbol;Acc:MGI:1340094]	protein_coding;retained_intron	R-MMU-373813(Receptor CXCR2 binds ligands CXCL1 to 7);R-MMU-380073(Liganded Gi-activating GPCR acts as a GEF for Gi);R-MMU-749454(The Ligand:GPCR:Gi complex dissociates);R-MMU-749456(Liganded Gi-activating GPCRs bind inactive heterotrimeric G-protein Gi)	0.361174	0.192688	0.318351	193.26	194.002	177.216	169.65	167.097	164.131	0	0	yes
ENSMUSG00000033538	Casp4	12363	ENSMUST00000027012;ENSMUST00000152651;ENSMUST00000160064;ENSMUST00000159461;ENSMUST00000163086;ENSMUST00000162846;ENSMUST00000160521	GO:0001530(lipopolysaccharide binding);GO:0002376(immune system process);GO:0004197(cysteine-type endopeptidase activity);GO:0005515(protein binding);GO:0005576(extracellular region);GO:0005737(cytoplasm);GO:0005739(mitochondrion);GO:0005783(endoplasmic reticulum);GO:0005789(endoplasmic reticulum membrane);GO:0005829(cytosol);GO:0005886(plasma membrane);GO:0006508(proteolysis);GO:0006954(inflamma…	04613(Neutrophil extracellular trap formation);04621(NOD-like receptor signaling pathway);05132(Salmonella infection);05132(Salmonella infection)	K04394	EC:3.4.22.57;EC:3.4.22.64	NA	caspase 4, apoptosis-related cysteine peptidase [Source:MGI Symbol;Acc:MGI:107700]	protein_coding;retained_intron;nonsense_mediated_decay	R-MMU-622420(NOD1 induced apoptosis is mediated by RIP2 and CARD8);R-MMU-9710101(CASP4, CASP5 cleave GSDMD)	2.74838	2.17751	2.31618	25.7021	22.601	24.8737	19.3016	17.9148	17.7075	0	0	yes
ENSMUSG00000039997	Ifi203	15950	ENSMUST00000129829;ENSMUST00000042228;ENSMUST00000081216;ENSMUST00000138143;ENSMUST00000123708;ENSMUST00000128430;ENSMUST00000140143;ENSMUST00000135331	GO:0002218(activation of innate immune response);GO:0035458(cellular response to interferon-beta);GO:0035458(cellular response to interferon-beta)	NA	NA	NA	NA	interferon activated gene 203 [Source:MGI Symbol;Acc:MGI:96428]	protein_coding;retained_intron;protein_coding_CDS_not_defined	NA	2.49827	2.21667	2.22334	32.6033	29.0546	32.1265	18.9461	16.5833	16.5797	0	0	yes
ENSMUSG00000018796	Acsl1	14081	ENSMUST00000034046;ENSMUST00000110371;ENSMUST00000133161;ENSMUST00000135955;ENSMUST00000152423;ENSMUST00000211289;ENSMUST00000128746;ENSMUST00000211644	GO:0000038(very long-chain fatty acid metabolic process);GO:0000166(nucleotide binding);GO:0001676(long-chain fatty acid metabolic process);GO:0004467(long-chain fatty acid-CoA ligase activity);GO:0005524(ATP binding);GO:0005739(mitochondrion);GO:0005741(mitochondrial outer membrane);GO:0005777(peroxisome);GO:0005778(peroxisomal membrane);GO:0005783(endoplasmic reticulum);GO:0005789(endoplasmic r…	00061(Fatty acid biosynthesis);00071(Fatty acid degradation);03320(PPAR signaling pathway);04146(Peroxisome);04216(Ferroptosis);04714(Thermogenesis);04920(Adipocytokine signaling pathway);04920(Adipocytokine signaling pathway)	NA	NA	NA	acyl-CoA synthetase long-chain family member 1 [Source:MGI Symbol;Acc:MGI:102797]	protein_coding;retained_intron	R-MMU-201035(ACSL1,3,5,6 ligate CoA to PALM to form PALM-CoA);R-MMU-2046085(Activation of alpha-linolenic acid to alpha-linolenoyl-CoA);R-MMU-2046098(Activation of linoleic acid to linoleoyl-CoA);R-MMU-9843897(Pparg:Rxra heterodimer binds target gene loci);R-MMU-9856206(Mll4-ASCOM,(Mll3-ASCOM) complex is recruited to activated Pparg:Rxra complex at target adipogenic gene loci);R-MMU-9856368(Kmt2d…	4.31671	3.84381	4.26058	59.8471	58.1573	58.1907	37.3369	36.5908	36.3036	0	0	yes
ENSMUSG00000017652	Cd40	21939	ENSMUST00000017799;ENSMUST00000073707;ENSMUST00000184221;ENSMUST00000081310;ENSMUST00000154443;ENSMUST00000140951;ENSMUST00000153105	GO:0001934(positive regulation of protein phosphorylation);GO:0002376(immune system process);GO:0002637(regulation of immunoglobulin production);GO:0002768(immune response-regulating cell surface receptor signaling pathway);GO:0003823(antigen binding);GO:0005515(protein binding);GO:0005576(extracellular region);GO:0005615(extracellular space);GO:0005886(plasma membrane);GO:0006874(cellular calciu…	04060(Cytokine-cytokine receptor interaction);04064(NF-kappa B signaling pathway);04514(Cell adhesion molecules);04620(Toll-like receptor signaling pathway);04672(Intestinal immune network for IgA production);05144(Malaria);05145(Toxoplasmosis);05166(Human T-cell leukemia virus 1 infection);05169(Epstein-Barr virus infection);05202(Transcriptional misregulation in cancer);05310(Asthma);05320(Auto…	NA	NA	NA	CD40 antigen [Source:MGI Symbol;Acc:MGI:88336]	protein_coding;nonsense_mediated_decay;retained_intron	R-MMU-199404(CD40L binds CD40);R-MMU-5668414(TRAF2 ubiquitinates cIAP1,2 in cIAP1,2:TRAF1:TRAF2:TRAF3:NIK);R-MMU-5668454(K63polyUb-cIAP1,2 ubiquitinates TRAF3);R-MMU-5668481(Protesomal degradation of K48polyUb-TRAF3);R-MMU-5668534(cIAP1,2 ubiquitinates NIK in cIAP1,2:TRAF2::TRAF3:NIK);R-MMU-5676597(TRAF2:TRAF1:cIAP1,2:TRAF3:NIK regulatory complex binds CD40)	0.678262	0.3722	0.509164	48.9111	44.2262	52.5202	25.8021	25.1243	24.9763	0	0	yes
ENSMUSG00000027078	Ube2l6	56791	ENSMUST00000154709;ENSMUST00000102642;ENSMUST00000150325;ENSMUST00000159150	GO:0000151(ubiquitin ligase complex);GO:0000166(nucleotide binding);GO:0000209(protein polyubiquitination);GO:0005515(protein binding);GO:0005524(ATP binding);GO:0005634(nucleus);GO:0006511(ubiquitin-dependent protein catabolic process);GO:0016567(protein ubiquitination);GO:0016740(transferase activity);GO:0019787(ubiquitin-like protein transferase activity);GO:0019941(modification-dependent prot…	04120(Ubiquitin mediated proteolysis);05012(Parkinson disease);05022(Pathways of neurodegeneration - multiple diseases);05022(Pathways of neurodegeneration - multiple diseases)	K04553	EC:2.3.2.23	NA	ubiquitin-conjugating enzyme E2L 6 [Source:MGI Symbol;Acc:MGI:1914500]	protein_coding_CDS_not_defined;protein_coding;retained_intron	R-MMU-1169394(ISGylation of IRF3);R-MMU-1169398(ISGylation of host protein filamin B);R-MMU-1169402(ISGylation of E2 conjugating enzymes);R-MMU-1169403(Interaction of E3 ligase with ISG15:E2 complex);R-MMU-1169404(Transfer of ISG15 from E1 to E2 (UBCH8));R-MMU-1169405(ISGylation of protein phosphatase 1 beta (PP2CB));R-MMU-1169406(ISGylation of host proteins);R-MMU-1678842(Competitive inhibition …	15.9861	16.6373	16.7664	174.976	173.626	173.236	164.83	172.279	167.967	0	0	yes
ENSMUSG00000009376	Met	17295,79811,8731	ENSMUST00000115443;ENSMUST00000080469;ENSMUST00000145473;ENSMUST00000115442;ENSMUST00000152802;ENSMUST00000140070;ENSMUST00000148903	GO:0000166(nucleotide binding);GO:0001886(endothelial cell morphogenesis);GO:0004672(protein kinase activity);GO:0004713(protein tyrosine kinase activity);GO:0004714(transmembrane receptor protein tyrosine kinase activity);GO:0005515(protein binding);GO:0005524(ATP binding);GO:0006468(protein phosphorylation);GO:0007169(transmembrane receptor protein tyrosine kinase signaling pathway);GO:0009925(…	04010(MAPK signaling pathway);04014(Ras signaling pathway);04015(Rap1 signaling pathway);04020(Calcium signaling pathway);04151(PI3K-Akt signaling pathway);04360(Axon guidance);04510(Focal adhesion);04520(Adherens junction);05100(Bacterial invasion of epithelial cells);05144(Malaria);05200(Pathways in cancer);05202(Transcriptional misregulation in cancer);05205(Proteoglycans in cancer);05206(Micr…	K05099	EC:2.7.10.1	NA	met proto-oncogene [Source:MGI Symbol;Acc:MGI:96969]	protein_coding;retained_intron	R-MMU-2316434(PI3K phosphorylates PIP2 to PIP3);R-MMU-400677(Rnd1 interacts with Plexin-B1:Sema4D);R-MMU-400682(Active Rac1 interacts with Plexin-B1:Sema4D);R-MMU-416546(Inactivation of R-Ras by Sema4D-Plexin-B1 GAP activity);R-MMU-416559(Inactivation of Rho-GTP by p190RhoGAP);R-MMU-416562(p190RhoGAP binds Plexin-B1);R-MMU-419646(SEMA4D interacts with Plexin-B1:Met);R-MMU-5672965(RAS GEFs promote…	5.73063	5.07176	5.79493	55.2356	53.1579	50.0685	70.4914	69.2337	72.0767	0	0	yes
ENSMUSG00000021190	Lgmn	19141	ENSMUST00000021607;ENSMUST00000110020;ENSMUST00000146499	GO:0003014(renal system process);GO:0004175(endopeptidase activity);GO:0004197(cysteine-type endopeptidase activity);GO:0005576(extracellular region);GO:0005737(cytoplasm);GO:0005764(lysosome);GO:0005770(late endosome);GO:0006508(proteolysis);GO:0006624(vacuolar protein processing);GO:0007613(memory);GO:0008233(peptidase activity);GO:0008234(cysteine-type peptidase activity);GO:0008284(positive r…	04142(Lysosome);04612(Antigen processing and presentation);04612(Antigen processing and presentation)	K01369	EC:3.4.22.34	NA	legumain [Source:MGI Symbol;Acc:MGI:1330838]	protein_coding;retained_intron	R-MMU-1678920(TLR processing at low pH);R-MMU-2130336(Initial proteolyis of Ii by aspartic proteases to lip22)	746.221	737.989	741.209	195.436	198.949	196.702	173.744	181.337	173.057	0	0	yes
ENSMUSG00000024737	Slc15a3	65221	ENSMUST00000025646;ENSMUST00000138263;ENSMUST00000138380;ENSMUST00000131010	GO:0002376(immune system process);GO:0005764(lysosome);GO:0005765(lysosomal membrane);GO:0005768(endosome);GO:0006857(oligopeptide transport);GO:0010008(endosome membrane);GO:0015031(protein transport);GO:0015293(symporter activity);GO:0015647(peptidoglycan transmembrane transporter activity);GO:0015833(peptide transport);GO:0015835(peptidoglycan transport);GO:0016020(membrane);GO:0022857(transme…	NA	NA	NA	NA	solute carrier family 15, member 3 [Source:MGI Symbol;Acc:MGI:1929691]	protein_coding;retained_intron;protein_coding_CDS_not_defined	R-MMU-428007(Proton-coupled histidine and di-peptide cotransport)	120.199	118.049	121.419	339.135	332.009	330.538	237.581	232.707	236.361	0	0	yes
ENSMUSG00000027399	Il1a	16175	ENSMUST00000028882	GO:0001660(fever generation);GO:0001666(response to hypoxia);GO:0001819(positive regulation of cytokine production);GO:0002248(connective tissue replacement involved in inflammatory response wound healing);GO:0005125(cytokine activity);GO:0005149(interleukin-1 receptor binding);GO:0005507(copper ion binding);GO:0005576(extracellular region);GO:0005615(extracellular space);GO:0005634(nucleus);GO:0…	04010(MAPK signaling pathway);04060(Cytokine-cytokine receptor interaction);04217(Necroptosis);04218(Cellular senescence);04380(Osteoclast differentiation);04640(Hematopoietic cell lineage);04932(Non-alcoholic fatty liver disease);04933(AGE-RAGE signaling pathway in diabetic complications);04940(Type I diabetes mellitus);05010(Alzheimer disease);05020(Prion disease);05022(Pathways of neurodegener…	NA	NA	NA	interleukin 1 alpha [Source:MGI Symbol;Acc:MGI:96542]	protein_coding	R-MMU-445752(Interleukin-1 receptor type 1: Interleukin 1 binds Interleukin-1 receptor accessory protein, membrane associated isoform);R-MMU-445753(IL1B,Myr82K-Myr83K-IL1A:IL1R1);R-MMU-446130(Interleukin-1 receptor type 2 binds Interleukin 1);R-MMU-446634(IRAK4 is activated by autophosphorylation);R-MMU-446648(IL1R1:IL1:IL1RAP:MYD88 homodimer binds IRAK4);R-MMU-446684(IRAK2 is phosphorylated down…	7.19642	6.58203	6.86536	408.851	393.76	395.643	74.8055	67.2653	74.004	0	0	yes
ENSMUSG00000006818	Sod2	20656	ENSMUST00000007012;ENSMUST00000232726;ENSMUST00000233278;ENSMUST00000233791;ENSMUST00000233922;ENSMUST00000233451;ENSMUST00000233333;ENSMUST00000233897	GO:0000302(response to reactive oxygen species);GO:0000303(response to superoxide);GO:0001666(response to hypoxia);GO:0001836(release of cytochrome c from mitochondria);GO:0001889(liver development);GO:0003032(detection of oxygen);GO:0003069(acetylcholine-mediated vasodilation involved in regulation of systemic arterial blood pressure);GO:0003677(DNA binding);GO:0004784(superoxide dismutase activ…	04068(FoxO signaling pathway);04146(Peroxisome);04211(Longevity regulating pathway);04213(Longevity regulating pathway - multiple species);05016(Huntington disease);05208(Chemical carcinogenesis - reactive oxygen species);05417(Lipid and atherosclerosis);05417(Lipid and atherosclerosis)	K04564	EC:1.15.1.1	NA	superoxide dismutase 2, mitochondrial [Source:MGI Symbol;Acc:MGI:98352]	protein_coding;nonsense_mediated_decay;retained_intron;protein_coding_CDS_not_defined	R-MMU-3299680(SOD2 catalyzes 2H+ + 2O2.- => O2 + H2O2 (mitochondrial matrix));R-MMU-5688289(SIRT3 deacetylates ACCS2, GLUD, IDH2, SOD2)	6.59495	6.68732	6.94308	120.483	119.942	123.017	88.3895	89.1176	88.1446	0	0	yes
ENSMUSG00000063193	Cd300lb	217304	ENSMUST00000149663;ENSMUST00000106581;ENSMUST00000239005;ENSMUST00000126655	GO:0002376(immune system process);GO:0002446(neutrophil mediated immunity);GO:0005515(protein binding);GO:0005886(plasma membrane);GO:0016020(membrane);GO:0033005(positive regulation of mast cell activation);GO:0042802(identical protein binding);GO:0071222(cellular response to lipopolysaccharide);GO:0071222(cellular response to lipopolysaccharide)	NA	NA	NA	NA	CD300 molecule like family member B [Source:MGI Symbol;Acc:MGI:2685099]	protein_coding;protein_coding_CDS_not_defined	R-MMU-2426566(Interaction of DAP12 and CLM7);R-MMU-5696358(TREM,CD300 binds lipids)	130.896	129.02	125.005	31.7755	29.7719	29.4158	31.0594	34.6697	34.6006	0	0	yes
ENSMUSG00000032122	Slc37a2	56857	ENSMUST00000115068;ENSMUST00000161114;ENSMUST00000162018	GO:0005783(endoplasmic reticulum);GO:0005789(endoplasmic reticulum membrane);GO:0006072(glycerol-3-phosphate metabolic process);GO:0006127(glycerophosphate shuttle);GO:0008643(carbohydrate transport);GO:0015169(glycerol-3-phosphate transmembrane transporter activity);GO:0015297(antiporter activity);GO:0015760(glucose-6-phosphate transport);GO:0015794(glycerol-3-phosphate transmembrane transport);…	NA	NA	NA	NA	solute carrier family 37 (glycerol-3-phosphate transporter), member 2 [Source:MGI Symbol;Acc:MGI:1929693]	protein_coding;retained_intron	R-MMU-3257122(SLC37A1, SLC37A2 exchange G6P for Pi across the ER membrane)	31.7467	32.5184	31.5081	5.0564	5.24427	4.99154	3.94527	4.66334	4.09265	0	0	yes
ENSMUSG00000022216	Psme1	19186	ENSMUST00000174259;ENSMUST00000172941;ENSMUST00000174148;ENSMUST00000174484;ENSMUST00000173388;ENSMUST00000174791;ENSMUST00000173544;ENSMUST00000228834;ENSMUST00000089619;ENSMUST00000173113;ENSMUST00000174419	GO:0000502(proteasome complex);GO:0005515(protein binding);GO:0005654(nucleoplasm);GO:0005737(cytoplasm);GO:0008537(proteasome activator complex);GO:0019884(antigen processing and presentation of exogenous antigen);GO:0061133(endopeptidase activator activity);GO:0061136(regulation of proteasomal protein catabolic process);GO:2000045(regulation of G1/S transition of mitotic cell cycle);GO:2000045(…	03050(Proteasome);04612(Antigen processing and presentation);04612(Antigen processing and presentation)	NA	NA	NA	proteasome (prosome, macropain) activator subunit 1 (PA28 alpha) [Source:MGI Symbol;Acc:MGI:1096367]	protein_coding;retained_intron;nonsense_mediated_decay	R-MMU-9908686(Formation of the PA28-alpha-beta regulatory particle);R-MMU-9908709(Formation of the PA28-alpha-beta-20S proteasome)	37.9988	34.7841	40.0286	157.691	147.439	154.541	139.945	132.61	132.215	0	0	yes
ENSMUSG00000029379	Cxcl3	330122	ENSMUST00000031326;ENSMUST00000201840	GO:0005125(cytokine activity);GO:0005515(protein binding);GO:0005576(extracellular region);GO:0005615(extracellular space);GO:0006935(chemotaxis);GO:0006952(defense response);GO:0006954(inflammatory response);GO:0006955(immune response);GO:0007204(positive regulation of cytosolic calcium ion concentration);GO:0008009(chemokine activity);GO:0030593(neutrophil chemotaxis);GO:0045236(CXCR chemokine …	04060(Cytokine-cytokine receptor interaction);04061(Viral protein interaction with cytokine and cytokine receptor);04062(Chemokine signaling pathway);04064(NF-kappa B signaling pathway);04621(NOD-like receptor signaling pathway);04657(IL-17 signaling pathway);04668(TNF signaling pathway);04936(Alcoholic liver disease);05134(Legionellosis);05146(Amoebiasis);05167(Kaposi sarcoma-associated herpesvi…	NA	NA	NA	C-X-C motif chemokine ligand 3 [Source:MGI Symbol;Acc:MGI:3037818]	protein_coding;retained_intron	R-MMU-373813(Receptor CXCR2 binds ligands CXCL1 to 7);R-MMU-380073(Liganded Gi-activating GPCR acts as a GEF for Gi);R-MMU-749454(The Ligand:GPCR:Gi complex dissociates);R-MMU-749456(Liganded Gi-activating GPCRs bind inactive heterotrimeric G-protein Gi)	0.0371307	0.0414152	0.148508	212.117	212.411	200.423	138.33	136.677	146.239	0	0	yes
ENSMUSG00000027555	Car13	71934	ENSMUST00000029071	GO:0004089(carbonate dehydratase activity);GO:0005737(cytoplasm);GO:0005829(cytosol);GO:0006730(one-carbon metabolic process);GO:0008270(zinc ion binding);GO:0016829(lyase activity);GO:0043209(myelin sheath);GO:0043231(intracellular membrane-bounded organelle);GO:0046872(metal ion binding)	00910(Nitrogen metabolism)	K01672	EC:4.2.1.1	NA	carbonic anhydrase 13 [Source:MGI Symbol;Acc:MGI:1931322]	protein_coding	R-MMU-1475022(Carbonic anhydrase dehydrates bicarbonate (cytosol));R-MMU-1475026(Carbonic anhydrase hydrates carbon dioxide (cytosol))	17.5683	18.2844	17.7282	82.7013	76.8614	77.48	69.567	64.8807	63.5627	0	0	yes
ENSMUSG00000000386	Mx1	17857	ENSMUST00000113768;ENSMUST00000155233;ENSMUST00000238205;ENSMUST00000247757;ENSMUST00000135184;ENSMUST00000247756;ENSMUST00000231995;ENSMUST00000231461;ENSMUST00000231455	GO:0000166(nucleotide binding);GO:0003924(GTPase activity);GO:0005515(protein binding);GO:0005525(GTP binding);GO:0005634(nucleus);GO:0005643(nuclear pore);GO:0005737(cytoplasm);GO:0005829(cytosol);GO:0009615(response to virus);GO:0031965(nuclear membrane);GO:0042802(identical protein binding);GO:0045087(innate immune response);GO:0048471(perinuclear region of cytoplasm);GO:0048471(perinuclear re…	NA	NA	NA	NA	MX dynamin-like GTPase 1 [Source:MGI Symbol;Acc:MGI:97243]	protein_coding;nonsense_mediated_decay;protein_coding_LoF;protein_coding_CDS_not_defined;retained_intron	NA	0.247454	0.281163	0.256868	44.3733	37.0761	41.8161	41.2065	37.1786	36.3672	0	0	yes
ENSMUSG00000038508	Gdf15	23886	ENSMUST00000003808	GO:0002023(reduction of food intake in response to dietary excess);GO:0005125(cytokine activity);GO:0005576(extracellular region);GO:0005615(extracellular space);GO:0005634(nucleus);GO:0005737(cytoplasm);GO:0005794(Golgi apparatus);GO:0008083(growth factor activity);GO:0035860(glial cell-derived neurotrophic factor receptor signaling pathway);GO:0040015(negative regulation of multicellular organi…	04060(Cytokine-cytokine receptor interaction)	NA	NA	NA	growth differentiation factor 15 [Source:MGI Symbol;Acc:MGI:1346047]	protein_coding	NA	24.3307	24.7567	24.9473	60.2692	61.6333	51.9433	127.299	127.351	123.458	0	0	yes
ENSMUSG00000018008	Cyth4	72318	ENSMUST00000043069;ENSMUST00000231176;ENSMUST00000229248;ENSMUST00000231180;ENSMUST00000230583;ENSMUST00000231168;ENSMUST00000230705;ENSMUST00000229295;ENSMUST00000229256;ENSMUST00000229796;ENSMUST00000229717;ENSMUST00000229233;ENSMUST00000230041	GO:0005085(guanyl-nucleotide exchange factor activity);GO:0005829(cytosol);GO:0005886(plasma membrane);GO:0008289(lipid binding);GO:0016020(membrane);GO:0032012(regulation of ARF protein signal transduction);GO:0034451(centriolar satellite);GO:0045171(intercellular bridge);GO:0045171(intercellular bridge)	04072(Phospholipase D signaling pathway);04144(Endocytosis);05132(Salmonella infection);05132(Salmonella infection)	NA	NA	NA	cytohesin 4 [Source:MGI Symbol;Acc:MGI:2441702]	protein_coding;protein_coding_CDS_not_defined;nonsense_mediated_decay;retained_intron	R-MMU-8847880(CYTH proteins bind ARF1:GTP);R-MMU-8847883(CYTH proteins stimulate ARF1 GTPase activity)	45.559	46.6068	45.7878	19.9143	20.4025	19.6596	11.959	12.4453	12.2177	0	0	yes
ENSMUSG00000026821	Ralgds	19730	ENSMUST00000113893;ENSMUST00000100241;ENSMUST00000137513;ENSMUST00000028170;ENSMUST00000238699;ENSMUST00000146217;ENSMUST00000137215;ENSMUST00000140704;ENSMUST00000128680;ENSMUST00000130281;ENSMUST00000135803	GO:0005085(guanyl-nucleotide exchange factor activity);GO:0005515(protein binding);GO:0005634(nucleus);GO:0005737(cytoplasm);GO:0005829(cytosol);GO:0005886(plasma membrane);GO:0005903(brush border);GO:0007165(signal transduction);GO:0007264(small GTPase mediated signal transduction);GO:0007265(Ras protein signal transduction);GO:0030695(GTPase regulator activity);GO:0030695(GTPase regulator activ…	04014(Ras signaling pathway);04015(Rap1 signaling pathway);04072(Phospholipase D signaling pathway);05200(Pathways in cancer);05210(Colorectal cancer);05212(Pancreatic cancer);05231(Choline metabolism in cancer);05231(Choline metabolism in cancer)	NA	NA	NA	ral guanine nucleotide dissociation stimulator [Source:MGI Symbol;Acc:MGI:107485]	protein_coding;retained_intron;nonsense_mediated_decay	R-MMU-170986(Ral-GDS binds to Ras-GTP);R-MMU-9660557(RAS:GTP binds RAL GDS proteins)	7.18719	7.14553	8.55068	108.644	105.752	104.929	66.0725	64.4063	67.7304	0	0	yes
ENSMUSG00000022587	Ly6e	17069	ENSMUST00000188503;ENSMUST00000191436;ENSMUST00000188866;ENSMUST00000191127;ENSMUST00000188042;ENSMUST00000186927;ENSMUST00000190810;ENSMUST00000185861;ENSMUST00000185863;ENSMUST00000191439;ENSMUST00000187606;ENSMUST00000187284;ENSMUST00000189186;ENSMUST00000191145	GO:0046597(negative regulation of viral entry into host cell);GO:0046597(negative regulation of viral entry into host cell)	NA	NA	NA	NA	lymphocyte antigen 6 family member E [Source:MGI Symbol;Acc:MGI:106651]	retained_intron;protein_coding	R-MMU-8940388(GPLD1 hydrolyses GPI-anchors from proteins)	57.4862	53.0331	61.6586	350.215	329.914	341.327	268.038	264.647	275.347	0	0	yes
ENSMUSG00000081534	Slc48a1	67739	ENSMUST00000117892;ENSMUST00000229084;ENSMUST00000135073	GO:0005764(lysosome);GO:0005765(lysosomal membrane);GO:0005768(endosome);GO:0005886(plasma membrane);GO:0010008(endosome membrane);GO:0015232(heme transmembrane transporter activity);GO:0015886(heme transport);GO:0016020(membrane);GO:0020037(heme binding);GO:0030670(phagocytic vesicle membrane);GO:0031410(cytoplasmic vesicle);GO:0031410(cytoplasmic vesicle)	NA	NA	NA	NA	solute carrier family 48 (heme transporter), member 1 [Source:MGI Symbol;Acc:MGI:1914989]	protein_coding;nonsense_mediated_decay	NA	107.981	105.876	106.17	225.989	241.493	214.527	401.35	416.376	414.326	0	0	yes
ENSMUSG00000024338	Psmb8	16913	ENSMUST00000237106;ENSMUST00000025196;ENSMUST00000236557;ENSMUST00000238071;ENSMUST00000172960;ENSMUST00000173441	GO:0000502(proteasome complex);GO:0002376(immune system process);GO:0004175(endopeptidase activity);GO:0004298(threonine-type endopeptidase activity);GO:0005515(protein binding);GO:0005634(nucleus);GO:0005654(nucleoplasm);GO:0005737(cytoplasm);GO:0005829(cytosol);GO:0005839(proteasome core complex);GO:0006508(proteolysis);GO:0008233(peptidase activity);GO:0010498(proteasomal protein catabolic pro…	03050(Proteasome);03050(Proteasome)	K02740	EC:3.4.25.1	NA	proteasome (prosome, macropain) subunit, beta type 8 (large multifunctional peptidase 7) [Source:MGI Symbol;Acc:MGI:1346527]	retained_intron;protein_coding	R-MMU-9008115(Proteasome degrades polyubiquitinated Runx2);R-MMU-9009438(Proteasome degrades polyubiquitinated Runx2);R-MMU-9825547(Ripply2 binds Tbx6 and recruits the 26S proteasome);R-MMU-9907925(Formation of the inner ring of the 20S immunoproteasome core particle);R-MMU-9907941(Fromation of the preholoimmunoproteasome);R-NUL-1236945(Proteasomal cleavage of ovalbumin (OVA))	24.8504	24.753	26.8985	144.231	143.073	143.761	116.884	117.696	114.281	0	0	yes
ENSMUSG00000031659	Adcy7	11513	ENSMUST00000169037;ENSMUST00000168545;ENSMUST00000171456;ENSMUST00000098521;ENSMUST00000210688;ENSMUST00000211311	GO:0000166(nucleotide binding);GO:0002819(regulation of adaptive immune response);GO:0004016(adenylate cyclase activity);GO:0005524(ATP binding);GO:0005886(plasma membrane);GO:0006171(cAMP biosynthetic process);GO:0007189(adenylate cyclase-activating G protein-coupled receptor signaling pathway);GO:0007193(adenylate cyclase-inhibiting G protein-coupled receptor signaling pathway);GO:0009190(cycli…	00230(Purine metabolism);04015(Rap1 signaling pathway);04020(Calcium signaling pathway);04022(cGMP-PKG signaling pathway);04024(cAMP signaling pathway);04062(Chemokine signaling pathway);04072(Phospholipase D signaling pathway);04114(Oocyte meiosis);04211(Longevity regulating pathway);04213(Longevity regulating pathway - multiple species);04261(Adrenergic signaling in cardiomyocytes);04270(Vascul…	K08047	EC:4.6.1.1	NA	adenylate cyclase 7 [Source:MGI Symbol;Acc:MGI:102891]	protein_coding;nonsense_mediated_decay;retained_intron	R-MMU-111930(Adenylate cyclase produces cAMP);R-MMU-170666(Adenylate cyclase increases the GTPase activity of G alpha-olf);R-MMU-170671(G alpha-olf:GTP binds to Gi alpha1:GTP:adenylate cyclase complex);R-MMU-170672(Galpha-olf:GTP binds to adenylate cyclase and activates it);R-MMU-170674(Dissociation of the Gi alpha:G olf complex);R-MMU-170676(Adenylate cyclase converts ATP into cyclic AMP);R-MMU-…	37.2997	35.6163	34.5057	12.253	12.3779	12.513	6.14939	6.88587	6.4663	0	0	yes
ENSMUSG00000041324	Inhba	16323	ENSMUST00000042603;ENSMUST00000164993	GO:0001541(ovarian follicle development);GO:0001707(mesoderm formation);GO:0001934(positive regulation of protein phosphorylation);GO:0001942(hair follicle development);GO:0002244(hematopoietic progenitor cell differentiation);GO:0005102(signaling receptor binding);GO:0005125(cytokine activity);GO:0005179(hormone activity);GO:0005576(extracellular region);GO:0005615(extracellular space);GO:000635…	04060(Cytokine-cytokine receptor interaction);04350(TGF-beta signaling pathway);04550(Signaling pathways regulating pluripotency of stem cells);04550(Signaling pathways regulating pluripotency of stem cells)	NA	NA	NA	inhibin beta-A [Source:MGI Symbol;Acc:MGI:96570]	protein_coding	R-MMU-1181149(ACVR2A,B (ActRIIA,B) phosphorylates ACVR1B (ActRIB, ALK4) in response to Activin);R-MMU-1181153(Activin A,AB,B binds Activin Receptor ACVR2A,B:ACVR1B);R-MMU-1549526(Phosphorylation of SMAD2,3 by Activin:Activin Receptor);R-MMU-201457(BMP2 binds to the receptor complex);R-MMU-2470487(Acvr2a phosphorylates Acvr1c in response to Activin);R-MMU-2470495(Activin AB/B binds Activin Recepto…	0.180412	0.270016	0.270405	24.8792	23.2268	23.5264	3.79496	2.81203	3.39642	0	0	yes
ENSMUSG00000024663	Rab3il1	74760	ENSMUST00000113161;ENSMUST00000144788;ENSMUST00000117641;ENSMUST00000238672;ENSMUST00000131407;ENSMUST00000129882	GO:0005085(guanyl-nucleotide exchange factor activity);GO:0006887(exocytosis);GO:0015031(protein transport);GO:0019900(kinase binding);GO:0042802(identical protein binding);GO:0070319(Golgi to plasma membrane transport vesicle);GO:0070319(Golgi to plasma membrane transport vesicle)	NA	NA	NA	NA	RAB3A interacting protein (rabin3)-like 1 [Source:MGI Symbol;Acc:MGI:1922010]	protein_coding;nonsense_mediated_decay;retained_intron	R-MMU-8875318(RAB3 GEFs exchange GTP for GDP on RAB3A);R-MMU-8876190(RAB8 GEFs exchange GTP for GDP on RAB8)	11.6957	11.5352	11.575	1.06558	1.04129	1.12285	0.589988	0.695481	0.607563	0	0	yes
ENSMUSG00000039206	Daglb	231871	ENSMUST00000045593;ENSMUST00000199577;ENSMUST00000155383;ENSMUST00000174273	GO:0001516(prostaglandin biosynthetic process);GO:0004806(triglyceride lipase activity);GO:0005654(nucleoplasm);GO:0005886(plasma membrane);GO:0006629(lipid metabolic process);GO:0006640(monoacylglycerol biosynthetic process);GO:0006690(icosanoid metabolic process);GO:0007405(neuroblast proliferation);GO:0010898(positive regulation of triglyceride catabolic process);GO:0016020(membrane);GO:001604…	04723(Retrograde endocannabinoid signaling);04925(Aldosterone synthesis and secretion);04925(Aldosterone synthesis and secretion)	K13806	EC:3.1.1.116	NA	diacylglycerol lipase, beta [Source:MGI Symbol;Acc:MGI:2442032]	protein_coding;retained_intron	R-MMU-426032(DAG is metabolized by DAGL to 2-AG)	40.3272	42.2625	41.6955	4.83034	4.81257	5.03031	5.11939	4.9859	4.37794	0	0	yes
ENSMUSG00000050737	Ptges	64292	ENSMUST00000102852;ENSMUST00000132244;ENSMUST00000056046;ENSMUST00000126588	GO:0001516(prostaglandin biosynthetic process);GO:0004364(glutathione transferase activity);GO:0004602(glutathione peroxidase activity);GO:0004667(prostaglandin-D synthase activity);GO:0005641(nuclear envelope lumen);GO:0005737(cytoplasm);GO:0006629(lipid metabolic process);GO:0006631(fatty acid metabolic process);GO:0006633(fatty acid biosynthetic process);GO:0006693(prostaglandin metabolic proc…	00590(Arachidonic acid metabolism);00590(Arachidonic acid metabolism)	K15729	EC:5.3.99.3	NA	prostaglandin E synthase [Source:MGI Symbol;Acc:MGI:1927593]	protein_coding;protein_coding_CDS_not_defined	R-MMU-2161660(PGH2 is isomerised to PGE2 by PTGES)	1.77711	1.50666	1.35583	102.635	106.031	103.069	52.1116	52.4433	52.7213	0	0	yes
ENSMUSG00000062345	Serpinb2	18788	ENSMUST00000009356;ENSMUST00000064916	GO:0001533(cornified envelope);GO:0004867(serine-type endopeptidase inhibitor activity);GO:0005576(extracellular region);GO:0005615(extracellular space);GO:0005737(cytoplasm);GO:0030414(peptidase inhibitor activity);GO:0043066(negative regulation of apoptotic process);GO:0043066(negative regulation of apoptotic process)	04610(Complement and coagulation cascades);04610(Complement and coagulation cascades)	NA	NA	NA	serine (or cysteine) peptidase inhibitor, clade B, member 2 [Source:MGI Symbol;Acc:MGI:97609]	protein_coding	R-MMU-159001(urokinase plasminogen activator (two-chain):uPAR + plasminogen activator inhibitor 2 (PAI-2) -> PAI-2:urokinase plasminogen activator (two-chain):uPAR)	2.04347	2.18936	2.60218	122.64	116.136	126.817	97.0808	81.2607	94.5303	0	0	yes
ENSMUSG00000023067	Cdkn1a	12575	ENSMUST00000023829;ENSMUST00000122348;ENSMUST00000233296;ENSMUST00000119901;ENSMUST00000232979	GO:0000307(cyclin-dependent protein kinase holoenzyme complex);GO:0001701(in utero embryonic development);GO:0001933(negative regulation of protein phosphorylation);GO:0001934(positive regulation of protein phosphorylation);GO:0004860(protein kinase inhibitor activity);GO:0004861(cyclin-dependent protein serine/threonine kinase inhibitor activity);GO:0005515(protein binding);GO:0005634(nucleus);G…	04012(ErbB signaling pathway);04066(HIF-1 signaling pathway);04068(FoxO signaling pathway);04110(Cell cycle);04115(p53 signaling pathway);04151(PI3K-Akt signaling pathway);04218(Cellular senescence);04630(JAK-STAT signaling pathway);04921(Oxytocin signaling pathway);04928(Parathyroid hormone synthesis, secretion and action);04934(Cushing syndrome);05160(Hepatitis C);05161(Hepatitis B);05163(Human…	NA	NA	NA	cyclin dependent kinase inhibitor 1A [Source:MGI Symbol;Acc:MGI:104556]	protein_coding;protein_coding_CDS_not_defined	R-MMU-1226094(Cyclin D:Cdk4/6 mediated phosphorylation of p130 (RBL2) and dissociation of phosphorylated p130 (RBL2) from DP1:E2F4/5 complex);R-MMU-1226095(Cyclin D:CDK4/6 mediated phosphorylation of p107 (RBL1) and dissociation of phosphorylated p107 (p-RBL1) from DP1:E2F4 complex);R-MMU-187520(Cyclin E/A:Cdk2-mediated phosphorylation of p27/p21);R-MMU-187552(Binding of phospho-p27/p21:Cdk2:Cycl…	16.9908	17.8126	17.1472	80.0891	74.8673	75.4043	93.6915	93.6988	91.5431	0	0	yes
ENSMUSG00000003863	Ppfia3	76787	ENSMUST00000210248;ENSMUST00000210844;ENSMUST00000211098;ENSMUST00000210586;ENSMUST00000003961;ENSMUST00000209424;ENSMUST00000211067;ENSMUST00000210479	GO:0001669(acrosomal vesicle);GO:0003674(molecular_function);GO:0005515(protein binding);GO:0005737(cytoplasm);GO:0007269(neurotransmitter secretion);GO:0016079(synaptic vesicle exocytosis);GO:0016081(synaptic vesicle docking);GO:0031410(cytoplasmic vesicle);GO:0045202(synapse);GO:0048172(regulation of short-term neuronal synaptic plasticity);GO:0048786(presynaptic active zone);GO:0050808(synapse…	NA	NA	NA	NA	protein tyrosine phosphatase, receptor type, f polypeptide (PTPRF), interacting protein (liprin), alpha 3 [Source:MGI Symbol;Acc:MGI:1924037]	protein_coding;retained_intron;protein_coding_CDS_not_defined	R-MMU-210426(Glutamate synaptic vesicle docking and priming);R-MMU-210430(Release of L-Glutamate at the synapse);R-MMU-372505(Acetylcholine synaptic vesicle docking and priming);R-MMU-372529(Release of acetylcholine at the synapse);R-MMU-374899(Release of noradrenaline at the synapse);R-MMU-374922(Noradrenalin synaptic vesicle docking and priming);R-MMU-380574(Dopamine synaptic vesicle docking an…	0.12196	0.115803	0.092117	6.24614	6.06862	6.2087	4.16487	3.8172	4.06633	0	0	yes
ENSMUSG00000002227	Mov10	17454	ENSMUST00000168015;ENSMUST00000002297;ENSMUST00000166979;ENSMUST00000106774;ENSMUST00000145414;ENSMUST00000196161;ENSMUST00000136148;ENSMUST00000196211	GO:0000166(nucleotide binding);GO:0000932(P-body);GO:0003723(RNA binding);GO:0003724(RNA helicase activity);GO:0004386(helicase activity);GO:0005515(protein binding);GO:0005524(ATP binding);GO:0005634(nucleus);GO:0005737(cytoplasm);GO:0005829(cytosol);GO:0010494(cytoplasmic stress granule);GO:0010526(negative regulation of transposition, RNA-mediated);GO:0016787(hydrolase activity);GO:0016887(ATP…	NA	K18422	EC:5.6.2.5	NA	Mov10 RISC complex RNA helicase [Source:MGI Symbol;Acc:MGI:97054]	protein_coding;nonsense_mediated_decay;protein_coding_CDS_not_defined;retained_intron	R-MMU-9759795(miR-451a binds Cdh11 mRNA)	3.90676	3.47125	4.18114	35.3531	32.0995	32.0017	26.5022	24.9633	25.2318	0	0	yes
ENSMUSG00000026600	Soat1	20652	ENSMUST00000189661;ENSMUST00000051396;ENSMUST00000186420;ENSMUST00000191379;ENSMUST00000187073;ENSMUST00000188027;ENSMUST00000187987;ENSMUST00000187507	GO:0000062(fatty-acyl-CoA binding);GO:0004772(sterol O-acyltransferase activity);GO:0005783(endoplasmic reticulum);GO:0005789(endoplasmic reticulum membrane);GO:0006629(lipid metabolic process);GO:0008202(steroid metabolic process);GO:0008203(cholesterol metabolic process);GO:0008374(O-acyltransferase activity);GO:0010742(macrophage derived foam cell differentiation);GO:0010878(cholesterol storag…	00100(Steroid biosynthesis);04979(Cholesterol metabolism);04979(Cholesterol metabolism)	K00637	EC:2.3.1.26	NA	sterol O-acyltransferase 1 [Source:MGI Symbol;Acc:MGI:104665]	protein_coding;retained_intron	R-MMU-8876696(SOAT1,2 transfer acyl group to CHOL forming CHEST)	87.8111	89.341	84.8991	36.1234	35.9221	36.0699	42.7375	43.9384	41.9018	0	0	yes
ENSMUSG00000045382	Cxcr4	12767	ENSMUST00000052172;ENSMUST00000142893	GO:0001666(response to hypoxia);GO:0001764(neuron migration);GO:0002064(epithelial cell development);GO:0003779(actin binding);GO:0004930(G protein-coupled receptor activity);GO:0004950(chemokine receptor activity);GO:0005764(lysosome);GO:0005768(endosome);GO:0005769(early endosome);GO:0005770(late endosome);GO:0005886(plasma membrane);GO:0006935(chemotaxis);GO:0007165(signal transduction);GO:000…	03250(Viral life cycle - HIV-1);03260(Virion - Human immunodeficiency virus);04020(Calcium signaling pathway);04060(Cytokine-cytokine receptor interaction);04061(Viral protein interaction with cytokine and cytokine receptor);04062(Chemokine signaling pathway);04144(Endocytosis);04360(Axon guidance);04670(Leukocyte transendothelial migration);04672(Intestinal immune network for IgA production);048…	NA	NA	NA	C-X-C motif chemokine receptor 4 [Source:MGI Symbol;Acc:MGI:109563]	protein_coding	R-MMU-374214(Receptors CXCR4 and 7 bind CXCL12 ligand);R-MMU-380073(Liganded Gi-activating GPCR acts as a GEF for Gi);R-MMU-749454(The Ligand:GPCR:Gi complex dissociates);R-MMU-749456(Liganded Gi-activating GPCRs bind inactive heterotrimeric G-protein Gi);R-MMU-8986258(SLIT2:ROBO1 binds CXCR4)	101.598	97.4731	99.0763	18.5547	17.0283	16.6582	26.6556	29.7116	31.0442	0	0	yes
ENSMUSG00000033967	Rnf225	381845	ENSMUST00000045870	GO:0005575(cellular_component);GO:0016020(membrane);GO:0016567(protein ubiquitination);GO:0046872(metal ion binding);GO:0061630(ubiquitin protein ligase activity)	NA	NA	NA	NA	ring finger protein 225 [Source:MGI Symbol;Acc:MGI:1924198]	protein_coding	NA	0.02852	0.045689	0.013764	15.4983	13.8177	15.3605	12.6755	11.5683	11.0214	0	0	yes
ENSMUSG00000022122	Ednrb	13618	ENSMUST00000227824;ENSMUST00000022718;ENSMUST00000172237	GO:0000122(negative regulation of transcription by RNA polymerase II);GO:0001755(neural crest cell migration);GO:0001934(positive regulation of protein phosphorylation);GO:0002001(renin secretion into blood stream);GO:0002027(regulation of heart rate);GO:0004930(G protein-coupled receptor activity);GO:0004962(endothelin receptor activity);GO:0005515(protein binding);GO:0005886(plasma membrane);GO…	04020(Calcium signaling pathway);04022(cGMP-PKG signaling pathway);04080(Neuroactive ligand-receptor interaction);04916(Melanogenesis);04926(Relaxin signaling pathway);05200(Pathways in cancer);05200(Pathways in cancer)	NA	NA	NA	endothelin receptor type B [Source:MGI Symbol;Acc:MGI:102720]	protein_coding	R-MMU-379048(Liganded Gq/11-activating GPCRs act as GEFs for Gq/11);R-MMU-388560(EDNRA,EDNRB bind EDNs);R-MMU-749448(Liganded Gq-activating GPCRs bind inactive heterotrimeric Gq);R-MMU-749452(The Ligand:GPCR:Gq complex dissociates);R-MMU-9731393(EDNRA, EDNRB bind non-selective ERAs)	0.751274	0.902922	0.885771	9.83508	10.1151	7.83098	29.513	31.4994	29.9586	0	0	yes
ENSMUSG00000054720	Lrrc8c	100604	ENSMUST00000067924;ENSMUST00000153754;ENSMUST00000150981;ENSMUST00000153955	GO:0005225(volume-sensitive anion channel activity);GO:0005515(protein binding);GO:0005737(cytoplasm);GO:0005783(endoplasmic reticulum);GO:0005789(endoplasmic reticulum membrane);GO:0005886(plasma membrane);GO:0006811(ion transport);GO:0007165(signal transduction);GO:0015734(taurine transport);GO:0015810(aspartate transmembrane transport);GO:0016020(membrane);GO:0034214(protein hexamerization);GO…	NA	NA	NA	NA	leucine rich repeat containing 8 family, member C [Source:MGI Symbol;Acc:MGI:2140839]	protein_coding;retained_intron	R-MMU-8941543(VRAC heteromer transports I-, Cl- from cytosol to extracellular region)	3.24846	2.89051	2.74983	16.9635	15.5483	17.0732	11.4449	11.2718	10.6144	0	0	yes
ENSMUSG00000029189	Sel1l3	231238	ENSMUST00000031090;ENSMUST00000196435;ENSMUST00000199919;ENSMUST00000196516	GO:0003674(molecular_function);GO:0005515(protein binding);GO:0008150(biological_process);GO:0016020(membrane);GO:0016020(membrane)	NA	NA	NA	NA	sel-1 suppressor of lin-12-like 3 (C. elegans) [Source:MGI Symbol;Acc:MGI:1916941]	protein_coding;retained_intron	NA	10.6767	11.065	10.7653	2.0085	1.99486	2.01721	3.98253	3.92074	3.96994	0	0	yes
ENSMUSG00000044103	Il36g	215257	ENSMUST00000057567	GO:0005125(cytokine activity);GO:0005576(extracellular region);GO:0005615(extracellular space);GO:0006954(inflammatory response);GO:0006955(immune response);GO:0007165(signal transduction)	04060(Cytokine-cytokine receptor interaction)	NA	NA	NA	interleukin 36G [Source:MGI Symbol;Acc:MGI:2449929]	protein_coding	R-MMU-8848314(IL36:IL1RL2 binds IL1RAP-1);R-MMU-8848316(IL36 binds IL1RL2)	0.712702	1.01633	0.823645	32.1358	29.6283	27.3521	53.2696	53.763	52.0279	0	0	yes
ENSMUSG00000045551	Fpr1	14293	ENSMUST00000061516	GO:0001664(G protein-coupled receptor binding);GO:0002430(complement receptor mediated signaling pathway);GO:0004875(complement receptor activity);GO:0004930(G protein-coupled receptor activity);GO:0004982(N-formyl peptide receptor activity);GO:0005124(scavenger receptor binding);GO:0005737(cytoplasm);GO:0005886(plasma membrane);GO:0006935(chemotaxis);GO:0006954(inflammatory response);GO:0007165(…	04015(Rap1 signaling pathway);04080(Neuroactive ligand-receptor interaction);04613(Neutrophil extracellular trap formation);05150(Staphylococcus aureus infection)	NA	NA	NA	formyl peptide receptor 1 [Source:MGI Symbol;Acc:MGI:107443]	protein_coding	R-MMU-380073(Liganded Gi-activating GPCR acts as a GEF for Gi);R-MMU-444527(FPR is a receptor for formyl peptides);R-MMU-6798739(Exocytosis of azurophil granule membrane proteins);R-MMU-6798743(Exocytosis of secretory granule membrane proteins);R-MMU-6800426(Exocytosis of ficolin-rich granule membrane proteins);R-MMU-749454(The Ligand:GPCR:Gi complex dissociates);R-MMU-749456(Liganded Gi-activati…	0.775664	0.755097	0.819752	65.301	57.8289	62.4844	24.0981	20.5451	20.2882	0	0	yes
ENSMUSG00000030329	Pianp	319352	ENSMUST00000032479;ENSMUST00000162000;ENSMUST00000160704;ENSMUST00000160666;ENSMUST00000162170;ENSMUST00000159391;ENSMUST00000161292	GO:0003674(molecular_function);GO:0008150(biological_process);GO:0016020(membrane);GO:0016323(basolateral plasma membrane);GO:0050776(regulation of immune response);GO:0050776(regulation of immune response)	NA	NA	NA	NA	PILR alpha associated neural protein [Source:MGI Symbol;Acc:MGI:2441908]	protein_coding	R-MMU-8862090(PILRA binds PIANP, COLLEC12 trimer, NPDC1, CLEC4G)	19.0969	17.7448	18.841	2.21603	2.02579	2.21831	2.29282	2.57064	2.49256	0	0	yes
ENSMUSG00000024308	Tapbp	21356	ENSMUST00000234247;ENSMUST00000234273;ENSMUST00000025161;ENSMUST00000172653;ENSMUST00000172489;ENSMUST00000172888;ENSMUST00000234582;ENSMUST00000172619;ENSMUST00000234320	GO:0000139(Golgi membrane);GO:0002397(MHC class I protein complex assembly);GO:0002398(MHC class Ib protein complex assembly);GO:0002479(antigen processing and presentation of exogenous peptide antigen via MHC class I, TAP-dependent);GO:0002502(peptide antigen assembly with MHC class I protein complex);GO:0005515(protein binding);GO:0005783(endoplasmic reticulum);GO:0005789(endoplasmic reticulum …	04612(Antigen processing and presentation);05163(Human cytomegalovirus infection);05168(Herpes simplex virus 1 infection);05169(Epstein-Barr virus infection);05170(Human immunodeficiency virus 1 infection);05170(Human immunodeficiency virus 1 infection)	NA	NA	NA	TAP binding protein [Source:MGI Symbol;Acc:MGI:1201689]	protein_coding;protein_coding_CDS_not_defined;retained_intron	R-MMU-8863858(SEC22B, CALR, STX4, TAP and TAPBP bind);R-MMU-8863914(Transport of SEC22B, TAP and PLC from ER to ERGIC);R-MMU-8951499(Loading of antigenic peptides on to class I MHC);R-MMU-8951595(CALR, TAP, TAPBP dissociate from SEC22B:STX4);R-MMU-983142(Formation of peptide loading complex (PLC));R-MMU-983161(Dissociation of the Antigenic peptide:MHC:B2M peptide loading complex);R-NUL-1236962(Pe…	133.807	121.68	139.374	706.477	697.954	675.526	634.625	641.771	651.776	0	0	yes
ENSMUSG00000036067	Slc2a6	227659	ENSMUST00000045702;ENSMUST00000145742;ENSMUST00000102890;ENSMUST00000129835;ENSMUST00000153388;ENSMUST00000135725	GO:0005764(lysosome);GO:0005765(lysosomal membrane);GO:0006110(regulation of glycolytic process);GO:0008643(carbohydrate transport);GO:0016020(membrane);GO:0022857(transmembrane transporter activity);GO:0055085(transmembrane transport);GO:0055085(transmembrane transport)	NA	NA	NA	NA	solute carrier family 2 (facilitated glucose transporter), member 6 [Source:MGI Symbol;Acc:MGI:2443286]	protein_coding;protein_coding_CDS_not_defined	R-MMU-429094(SLC2A6,8,10,12 transport Glc from extracellular region to cytosol)	16.3886	17.6821	16.8945	151.848	148.129	152.315	124.17	128.194	123.207	0	0	yes
ENSMUSG00000038886	Man2a2	140481	ENSMUST00000098346;ENSMUST00000205535;ENSMUST00000206212;ENSMUST00000205436;ENSMUST00000206973;ENSMUST00000206066;ENSMUST00000205853;ENSMUST00000205318;ENSMUST00000206917;ENSMUST00000206301	GO:0000139(Golgi membrane);GO:0003824(catalytic activity);GO:0004559(alpha-mannosidase activity);GO:0004572(mannosyl-oligosaccharide 1,3-1,6-alpha-mannosidase activity);GO:0005794(Golgi apparatus);GO:0005975(carbohydrate metabolic process);GO:0006013(mannose metabolic process);GO:0006486(protein glycosylation);GO:0006491(N-glycan processing);GO:0008152(metabolic process);GO:0015923(mannosidase ac…	00510(N-Glycan biosynthesis);00513(Various types of N-glycan biosynthesis);00513(Various types of N-glycan biosynthesis)	K01231	EC:3.2.1.114	NA	mannosidase 2, alpha 2 [Source:MGI Symbol;Acc:MGI:2150656]	protein_coding;retained_intron;nonsense_mediated_decay	R-MMU-975814(Trimming of mannoses on the alpha1,6 arm by MAN2A1)	18.7783	19.2552	19.1237	2.12467	1.97672	2.05771	2.74608	2.72853	2.78766	0	0	yes
ENSMUSG00000025888	Casp1	12362	ENSMUST00000027015;ENSMUST00000238348;ENSMUST00000238546;ENSMUST00000238730;ENSMUST00000238505	GO:0001666(response to hypoxia);GO:0001774(microglial cell activation);GO:0001819(positive regulation of cytokine production);GO:0002221(pattern recognition receptor signaling pathway);GO:0004175(endopeptidase activity);GO:0004197(cysteine-type endopeptidase activity);GO:0005515(protein binding);GO:0005576(extracellular region);GO:0005737(cytoplasm);GO:0005739(mitochondrion);GO:0005829(cytosol);G…	04148(Efferocytosis);04217(Necroptosis);04613(Neutrophil extracellular trap formation);04621(NOD-like receptor signaling pathway);04623(Cytosolic DNA-sensing pathway);04625(C-type lectin receptor signaling pathway);05014(Amyotrophic lateral sclerosis);05132(Salmonella infection);05133(Pertussis);05134(Legionellosis);05135(Yersinia infection);05164(Influenza A);05171(Coronavirus disease - COVID-19…	K01370	EC:3.4.22.36	NA	caspase 1 [Source:MGI Symbol;Acc:MGI:96544]	protein_coding;retained_intron;nonsense_mediated_decay	R-MMU-448673(Formation of caspase-1 p10/p20 dimer);R-MMU-448678(CTSG cleaves CASP1(1-404));R-MMU-448702(Caspase-1 active tetramer formation);R-MMU-448703(Interleukin-1 family precursors are cleaved by caspase-1);R-MMU-622420(NOD1 induced apoptosis is mediated by RIP2 and CARD8);R-MMU-877388(dsDNA:AIM2:ASC cluster binds procaspase-1);R-MMU-9647680(CASP1 cleaves GSDMD)	13.584	12.7639	12.5007	40.5693	38.155	40.3871	42.8232	42.2183	42.6301	0	0	yes
ENSMUSG00000003283	Hck	15162	ENSMUST00000189688;ENSMUST00000003370;ENSMUST00000109799	GO:0000166(nucleotide binding);GO:0001784(phosphotyrosine residue binding);GO:0002376(immune system process);GO:0004672(protein kinase activity);GO:0004713(protein tyrosine kinase activity);GO:0004715(non-membrane spanning protein tyrosine kinase activity);GO:0005102(signaling receptor binding);GO:0005515(protein binding);GO:0005524(ATP binding);GO:0005634(nucleus);GO:0005737(cytoplasm);GO:000576…	04062(Chemokine signaling pathway);04666(Fc gamma R-mediated phagocytosis);05167(Kaposi sarcoma-associated herpesvirus infection);05167(Kaposi sarcoma-associated herpesvirus infection)	K08893	EC:2.7.10.2	NA	hemopoietic cell kinase [Source:MGI Symbol;Acc:MGI:96052]	protein_coding	R-MMU-2029459(Sequestering and phosphorylation Fc gamma receptors in the lipid rafts);R-MMU-879917(CBL, GRB2, FYN and PI3K p85 subunit are constitutively associated);R-MMU-912627(CBL ubiquitinates PI3K);R-MMU-9609272(Active Flt3 binds Hck);R-MMU-9674816(p-Y546,Y584-PTPN11 (in CSF3 dimer:2xp-4Y-CSF3R:LYN:p-Y-JAK1:p-JAK2:p-SYK:p-HCK:p-TYK2:SHC:GRB2:PTPN11) dephosphorylates KRAS);R-MMU-9674908(p-Y-J…	27.3261	27.3922	27.2127	195.062	191.222	185.583	147.189	150.174	146.354	0	0	yes
ENSMUSG00000025283	Sat1	20229	ENSMUST00000026318;ENSMUST00000112551;ENSMUST00000138944;ENSMUST00000150046;ENSMUST00000123337;ENSMUST00000152463;ENSMUST00000134855	GO:0001525(angiogenesis);GO:0004145(diamine N-acetyltransferase activity);GO:0005737(cytoplasm);GO:0005829(cytosol);GO:0006595(polyamine metabolic process);GO:0006596(polyamine biosynthetic process);GO:0006598(polyamine catabolic process);GO:0008080(N-acetyltransferase activity);GO:0009447(putrescine catabolic process);GO:0016740(transferase activity);GO:0016746(acyltransferase activity);GO:00167…	00330(Arginine and proline metabolism);04216(Ferroptosis);04216(Ferroptosis)	K00657	EC:2.3.1.57	NA	spermidine/spermine N1-acetyl transferase 1 [Source:MGI Symbol;Acc:MGI:98233]	protein_coding;retained_intron;nonsense_mediated_decay	R-MMU-351207(Spermine => N-acetylated spermine);R-MMU-351208(Spermidine => N-acetylated spermidine)	75.8253	72.3575	72.9003	26.0967	25.0634	25.6416	22.0983	23.4251	22.4951	0	0	yes
ENSMUSG00000020400	Tnip1	57783	ENSMUST00000108886;ENSMUST00000102730;ENSMUST00000108885;ENSMUST00000018482;ENSMUST00000108889;ENSMUST00000155316;ENSMUST00000102731;ENSMUST00000126703;ENSMUST00000132224;ENSMUST00000132776;ENSMUST00000151736	GO:0002755(MyD88-dependent toll-like receptor signaling pathway);GO:0005515(protein binding);GO:0005634(nucleus);GO:0005654(nucleoplasm);GO:0005737(cytoplasm);GO:0005829(cytosol);GO:0006357(regulation of transcription by RNA polymerase II);GO:0006954(inflammatory response);GO:0007159(leukocyte cell-cell adhesion);GO:0009101(glycoprotein biosynthetic process);GO:0031593(polyubiquitin modification-…	NA	NA	NA	NA	TNFAIP3 interacting protein 1 [Source:MGI Symbol;Acc:MGI:1926194]	protein_coding;retained_intron;protein_coding_CDS_not_defined	R-MMU-5690845(TNIPs bind TNFAIP3 (A20))	33.4824	34.2572	33.72	147.284	146.733	142.304	104.125	101.853	108.521	0	0	yes
ENSMUSG00000069516	Lyz2	17105	ENSMUST00000092163	GO:0000137(Golgi cis cisterna);GO:0003796(lysozyme activity);GO:0003824(catalytic activity);GO:0005576(extracellular region);GO:0005615(extracellular space);GO:0005788(endoplasmic reticulum lumen);GO:0005795(Golgi stack);GO:0005902(microvillus);GO:0008152(metabolic process);GO:0016787(hydrolase activity);GO:0016798(hydrolase activity, acting on glycosyl bonds);GO:0030140(trans-Golgi network trans…	04970(Salivary secretion)	K13915	EC:3.2.1.17	NA	lysozyme 2 [Source:MGI Symbol;Acc:MGI:96897]	protein_coding	R-MMU-6798745(Exocytosis of tertiary granule lumen proteins);R-MMU-6798749(Exocytosis of specific granule lumen proteins);R-MMU-6798751(Exocytosis of azurophil granule lumen proteins);R-MMU-8862300(LYZ binds bacterial peptidoglycan);R-MMU-8862320(LYZ hydrolyzes peptidoglycans in the bacterial cell wall)	7812.07	7692.5	7994.42	3701.05	3669.51	3717.04	2994.14	2965.13	2992.41	0	0	yes
ENSMUSG00000004296	Il12b	16160	ENSMUST00000102796;ENSMUST00000170513	GO:0001916(positive regulation of T cell mediated cytotoxicity);GO:0002230(positive regulation of defense response to virus by host);GO:0002323(natural killer cell activation involved in immune response);GO:0002827(positive regulation of T-helper 1 type immune response);GO:0002860(positive regulation of natural killer cell mediated cytotoxicity directed against tumor cell target);GO:0002862(negat…	04060(Cytokine-cytokine receptor interaction);04620(Toll-like receptor signaling pathway);04622(RIG-I-like receptor signaling pathway);04625(C-type lectin receptor signaling pathway);04630(JAK-STAT signaling pathway);04658(Th1 and Th2 cell differentiation);04936(Alcoholic liver disease);04940(Type I diabetes mellitus);05133(Pertussis);05134(Legionellosis);05140(Leishmaniasis);05142(Chagas disease…	NA	NA	NA	interleukin 12b [Source:MGI Symbol;Acc:MGI:96540]	protein_coding	R-MMU-447130(Interleukin-23 binds interleukin-23 receptor);R-MMU-447226(Interleukin-12 binds Interleukin-12 receptor);R-MMU-8950113(IL12A binds IL12B);R-MMU-8950128(Interleukin-12 dissociates from Interleukin-12 receptor);R-MMU-8950179(IL12B translocates from the cytosol to the extracellular region);R-MMU-8950183(IL12B binds IL23A);R-MMU-8950269(STAT3, STAT4 are phosphorylated by p-JAK2, p-TYK2 i…	0.0211962	0	0.0347637	54.5986	48.4978	64.514	1.51906	1.60409	1.27667	0	0	yes
ENSMUSG00000013698	Pea15a	18611	ENSMUST00000013842;ENSMUST00000111247;ENSMUST00000125361;ENSMUST00000152432;ENSMUST00000155109	GO:0000165(MAPK cascade);GO:0005080(protein kinase C binding);GO:0005515(protein binding);GO:0005654(nucleoplasm);GO:0005737(cytoplasm);GO:0005829(cytosol);GO:0005875(microtubule associated complex);GO:0006915(apoptotic process);GO:0008643(carbohydrate transport);GO:0035556(intracellular signal transduction);GO:0042981(regulation of apoptotic process);GO:0043231(intracellular membrane-bounded org…	NA	NA	NA	NA	proliferation and apoptosis adaptor protein 15A [Source:MGI Symbol;Acc:MGI:104799]	protein_coding;protein_coding_CDS_not_defined;retained_intron	R-MMU-5674387(Phosphorylated MAPKs translocate into the nucleus);R-MMU-5675206(PEA15 binds MAPK monomers and dimers)	111.357	114.781	114.65	41.8716	42.6698	41.7688	40.1603	43.8414	43.1886	0	0	yes
ENSMUSG00000039236	Isg20	57444	ENSMUST00000038142;ENSMUST00000133042;ENSMUST00000120331;ENSMUST00000121645;ENSMUST00000205981;ENSMUST00000118867	GO:0000175(3'-5'-exoribonuclease activity);GO:0000932(P-body);GO:0002376(immune system process);GO:0003676(nucleic acid binding);GO:0003723(RNA binding);GO:0004518(nuclease activity);GO:0004527(exonuclease activity);GO:0005634(nucleus);GO:0005730(nucleolus);GO:0005737(cytoplasm);GO:0006308(DNA catabolic process);GO:0006364(rRNA processing);GO:0006401(RNA catabolic process);GO:0008310(single-stran…	NA	K12579	EC:3.1.13.1	NA	interferon-stimulated protein [Source:MGI Symbol;Acc:MGI:1928895]	protein_coding;retained_intron	NA	1.71492	1.68596	1.78239	46.6809	43.6628	44.2358	33.9758	32.4805	33.2865	0	0	yes
ENSMUSG00000089929	Bcl2a1b	12045	ENSMUST00000068569	GO:0001836(release of cytochrome c from mitochondria);GO:0005737(cytoplasm);GO:0005741(mitochondrial outer membrane);GO:0006915(apoptotic process);GO:0008053(mitochondrial fusion);GO:0008630(intrinsic apoptotic signaling pathway in response to DNA damage);GO:0015267(channel activity);GO:0042803(protein homodimerization activity);GO:0042981(regulation of apoptotic process);GO:0043065(positive regu…	04064(NF-kappa B signaling pathway);04210(Apoptosis);05202(Transcriptional misregulation in cancer);05221(Acute myeloid leukemia)	NA	NA	NA	B cell leukemia/lymphoma 2 related protein A1b [Source:MGI Symbol;Acc:MGI:1278326]	protein_coding	NA	95.895	89.4559	90.2187	393.628	420.94	419	194.657	186.892	181.227	0	0	yes
ENSMUSG00000011008	Mcoln2	68279	ENSMUST00000011152;ENSMUST00000169533;ENSMUST00000170972;ENSMUST00000098524;ENSMUST00000169984	GO:0002250(adaptive immune response);GO:0002376(immune system process);GO:0005261(cation channel activity);GO:0005262(calcium channel activity);GO:0005764(lysosome);GO:0005768(endosome);GO:0006811(ion transport);GO:0006816(calcium ion transport);GO:0015031(protein transport);GO:0016020(membrane);GO:0019722(calcium-mediated signaling);GO:0032722(positive regulation of chemokine production);GO:0034…	04020(Calcium signaling pathway);04020(Calcium signaling pathway)	NA	NA	NA	mucolipin 2 [Source:MGI Symbol;Acc:MGI:1915529]	protein_coding;retained_intron	R-MMU-3295579(TRPs transport extracellular Ca2+ to cytosol)	13.2738	13.7355	13.8207	56.6425	55.4791	51.9899	99.7576	102.372	102.495	0	0	yes
ENSMUSG00000057596	Trim30d	209387	ENSMUST00000071069;ENSMUST00000033211;ENSMUST00000141063	GO:0000209(protein polyubiquitination);GO:0000932(P-body);GO:0002218(activation of innate immune response);GO:0003713(transcription coactivator activity);GO:0004842(ubiquitin-protein transferase activity);GO:0005515(protein binding);GO:0005654(nucleoplasm);GO:0005737(cytoplasm);GO:0005829(cytosol);GO:0006914(autophagy);GO:0008270(zinc ion binding);GO:0010508(positive regulation of autophagy);GO:0…	03250(Viral life cycle - HIV-1);05170(Human immunodeficiency virus 1 infection);05170(Human immunodeficiency virus 1 infection)	K10648	EC:2.3.2.27	NA	tripartite motif-containing 30D [Source:MGI Symbol;Acc:MGI:3035181]	protein_coding	NA	3.70611	4.01641	3.65399	30.2046	28.3217	30.2878	28.9622	27.1115	26.1892	0	0	yes
ENSMUSG00000037849	Ifi206	102639543	ENSMUST00000160565;ENSMUST00000169797	GO:0000122(negative regulation of transcription by RNA polymerase II);GO:0002218(activation of innate immune response);GO:0003690(double-stranded DNA binding);GO:0005634(nucleus);GO:0005654(nucleoplasm);GO:0005730(nucleolus);GO:0005737(cytoplasm);GO:0005829(cytosol);GO:0030224(monocyte differentiation);GO:0032731(positive regulation of interleukin-1 beta production);GO:0035458(cellular response t…	NA	NA	NA	NA	interferon activated gene 206 [Source:MGI Symbol;Acc:MGI:3646410]	protein_coding	NA	0.208636	0.217164	0.274851	67.247	57.4328	65.2664	45.4404	39.868	38.7099	0	0	yes
ENSMUSG00000097328	Tnfsf12	21944	ENSMUST00000181810;ENSMUST00000181261	GO:0001525(angiogenesis);GO:0005125(cytokine activity);GO:0005164(tumor necrosis factor receptor binding);GO:0005515(protein binding);GO:0005576(extracellular region);GO:0005615(extracellular space);GO:0005886(plasma membrane);GO:0006915(apoptotic process);GO:0006955(immune response);GO:0016020(membrane);GO:0030154(cell differentiation);GO:0045732(positive regulation of protein catabolic process)…	04060(Cytokine-cytokine receptor interaction);04060(Cytokine-cytokine receptor interaction)	NA	NA	NA	tumor necrosis factor (ligand) superfamily, member 12 [Source:MGI Symbol;Acc:MGI:1196259]	protein_coding	R-MMU-5668414(TRAF2 ubiquitinates cIAP1,2 in cIAP1,2:TRAF1:TRAF2:TRAF3:NIK);R-MMU-5668454(K63polyUb-cIAP1,2 ubiquitinates TRAF3);R-MMU-5668481(Protesomal degradation of K48polyUb-TRAF3);R-MMU-5668534(cIAP1,2 ubiquitinates NIK in cIAP1,2:TRAF2::TRAF3:NIK);R-MMU-5669023(TWEAK binds FN14);R-MMU-5676598(TRAF2:cIAP1/2 complex binds FN14:TWEAK)	140.213	142.845	146.313	31.8673	39.6434	34.4031	26.2064	27.7832	29.4156	0	0	yes
ENSMUSG00000037533	Rapgef6	192786	ENSMUST00000102743;ENSMUST00000239168;ENSMUST00000149372;ENSMUST00000136494;ENSMUST00000108895;ENSMUST00000108894;ENSMUST00000155132;ENSMUST00000139360	GO:0005085(guanyl-nucleotide exchange factor activity);GO:0005515(protein binding);GO:0005737(cytoplasm);GO:0005768(endosome);GO:0005770(late endosome);GO:0005813(centrosome);GO:0005829(cytosol);GO:0005886(plasma membrane);GO:0007165(signal transduction);GO:0007264(small GTPase mediated signal transduction);GO:0007265(Ras protein signal transduction);GO:0007399(nervous system development);GO:0016…	04015(Rap1 signaling pathway);04530(Tight junction);04530(Tight junction)	NA	NA	NA	Rap guanine nucleotide exchange factor (GEF) 6 [Source:MGI Symbol;Acc:MGI:2384761]	protein_coding;retained_intron;protein_coding_CDS_not_defined	NA	8.87024	8.35508	7.72817	1.18378	1.26149	1.32057	1.38192	1.28901	1.40056	0	0	yes
ENSMUSG00000005442	Cic	71722	ENSMUST00000163320;ENSMUST00000005578;ENSMUST00000169266;ENSMUST00000167379;ENSMUST00000165742;ENSMUST00000169392;ENSMUST00000164440;ENSMUST00000163901;ENSMUST00000167162;ENSMUST00000168956;ENSMUST00000165239;ENSMUST00000169743;ENSMUST00000163819;ENSMUST00000170500	GO:0000122(negative regulation of transcription by RNA polymerase II);GO:0000977(RNA polymerase II transcription regulatory region sequence-specific DNA binding);GO:0000981(DNA-binding transcription factor activity, RNA polymerase II-specific);GO:0003677(DNA binding);GO:0003682(chromatin binding);GO:0005515(protein binding);GO:0005634(nucleus);GO:0005654(nucleoplasm);GO:0006357(regulation of tran…	05017(Spinocerebellar ataxia);05017(Spinocerebellar ataxia)	NA	NA	HMG	capicua transcriptional repressor [Source:MGI Symbol;Acc:MGI:1918972]	protein_coding;retained_intron;protein_coding_CDS_not_defined	NA	46.2966	46.7581	47.6044	20.8483	21.1844	20.2984	17.3902	17.666	18.0724	0	0	yes
ENSMUSG00000028378	Ptgr1	67103	ENSMUST00000030069	GO:0005737(cytoplasm);GO:0006629(lipid metabolic process);GO:0006631(fatty acid metabolic process);GO:0006693(prostaglandin metabolic process);GO:0016491(oxidoreductase activity);GO:0016616(oxidoreductase activity, acting on the CH-OH group of donors, NAD or NADP as acceptor);GO:0016628(oxidoreductase activity, acting on the CH-CH group of donors, NAD or NADP as acceptor);GO:0032440(2-alkenal red…	00590(Arachidonic acid metabolism)	K13948	EC:1.3.1.48;EC:1.3.1.74	NA	prostaglandin reductase 1 [Source:MGI Symbol;Acc:MGI:1914353]	protein_coding	NA	23.9299	24.4231	25.0587	59.3442	61.759	53.587	152.268	151.959	151.469	0	0	yes
ENSMUSG00000026822	Lcn2	16819	ENSMUST00000050785;ENSMUST00000192241;ENSMUST00000147219;ENSMUST00000144569;ENSMUST00000136509;ENSMUST00000155830	GO:0002020(protease binding);GO:0002376(immune system process);GO:0005506(iron ion binding);GO:0005515(protein binding);GO:0005576(extracellular region);GO:0005615(extracellular space);GO:0005829(cytosol);GO:0006811(ion transport);GO:0006826(iron ion transport);GO:0006915(apoptotic process);GO:0007614(short-term memory);GO:0007616(long-term memory);GO:0009410(response to xenobiotic stimulus);GO:0…	04657(IL-17 signaling pathway);04657(IL-17 signaling pathway)	NA	NA	NA	lipocalin 2 [Source:MGI Symbol;Acc:MGI:96757]	protein_coding;protein_coding_CDS_not_defined;retained_intron	R-MMU-5229273(LCN2:2,5DHBA binds Fe3+);R-MMU-5246466(Slc22a17 binds Lcn2, internalising it, releasing Fe3+);R-MMU-5671707(Fe3+ dissociates from SLC22A17:LCN2:2,5DHBA);R-MMU-6798749(Exocytosis of specific granule lumen proteins)	0.465331	0.371368	0.5203	32.3237	34.854	36.2605	6.53697	6.28414	6.11421	0	0	yes
ENSMUSG00000029816	Gpnmb	93695	ENSMUST00000031840;ENSMUST00000205103;ENSMUST00000204260;ENSMUST00000204460;ENSMUST00000203757	GO:0001649(osteoblast differentiation);GO:0001818(negative regulation of cytokine production);GO:0001934(positive regulation of protein phosphorylation);GO:0005178(integrin binding);GO:0005768(endosome);GO:0005886(plasma membrane);GO:0007155(cell adhesion);GO:0007165(signal transduction);GO:0007267(cell-cell signaling);GO:0008201(heparin binding);GO:0016020(membrane);GO:0030282(bone mineralizatio…	NA	NA	NA	NA	glycoprotein (transmembrane) nmb [Source:MGI Symbol;Acc:MGI:1934765]	protein_coding;retained_intron;nonsense_mediated_decay	R-MMU-8857549(HBEGF-bound EGFR forms a heterodimer with GPNMB);R-MMU-8857555(EGFR phosphorylates GPNMB);R-MMU-8857577(LINC01139 facilitates PTK6 autophosphorylation);R-MMU-8857583(LINC01139 promotes phosphorylation of HIF1A by PTK6);R-MMU-9634702(LINC01139 promotes phosphorylation of HIF1A by LRRK2)	3893.7	3941.45	4022.78	2138.39	2099.86	2003.87	3012.27	3063.79	3099.37	0	0	yes
ENSMUSG00000038507	Parp12	243771	ENSMUST00000038398;ENSMUST00000129916	GO:0003950(NAD+ ADP-ribosyltransferase activity);GO:0005575(cellular_component);GO:0005634(nucleus);GO:0016740(transferase activity);GO:0016757(glycosyltransferase activity);GO:0016779(nucleotidyltransferase activity);GO:0046872(metal ion binding);GO:0070213(protein auto-ADP-ribosylation);GO:0140803(NAD+- protein-cysteine ADP-ribosyltransferase activity);GO:1990404(NAD+-protein ADP-ribosyltransfe…	NA	K15259	EC:2.4.2.30	Others	poly (ADP-ribose) polymerase family, member 12 [Source:MGI Symbol;Acc:MGI:2143990]	protein_coding;retained_intron	NA	13.0376	11.6318	12.2943	105.685	95.6305	97.4081	89.5228	85.9121	85.1398	0	0	yes
ENSMUSG00000023959	Clic5	224796	ENSMUST00000024755;ENSMUST00000233193	GO:0002021(response to dietary excess);GO:0002024(diet induced thermogenesis);GO:0005254(chloride channel activity);GO:0005737(cytoplasm);GO:0005739(mitochondrion);GO:0005794(Golgi apparatus);GO:0005813(centrosome);GO:0005856(cytoskeleton);GO:0005886(plasma membrane);GO:0005938(cell cortex);GO:0006811(ion transport);GO:0006821(chloride transport);GO:0007601(visual perception);GO:0007605(sensory p…	NA	NA	NA	NA	chloride intracellular channel 5 [Source:MGI Symbol;Acc:MGI:1917912]	protein_coding;retained_intron	R-MMU-9659536(MET channel transports cations from the extracellular region into the cytosol of stereocilia of cochlear inner hair cell);R-MMU-9663360(MET channel transports cations from the extracellular region into the cytosol of stereocilia of cochlear outer hair cell)	0.137039	0.0784283	0.11345	15.2143	11.5004	13.9281	11.9516	10.2609	10.6468	0	0	yes
ENSMUSG00000073491	Ifi213	623121	ENSMUST00000097462;ENSMUST00000150649;ENSMUST00000178186;ENSMUST00000179648;ENSMUST00000180215	GO:0000122(negative regulation of transcription by RNA polymerase II);GO:0002218(activation of innate immune response);GO:0003690(double-stranded DNA binding);GO:0005634(nucleus);GO:0005654(nucleoplasm);GO:0005730(nucleolus);GO:0005737(cytoplasm);GO:0005829(cytosol);GO:0030224(monocyte differentiation);GO:0032731(positive regulation of interleukin-1 beta production);GO:0035458(cellular response t…	NA	NA	NA	NA	interferon activated gene 213 [Source:MGI Symbol;Acc:MGI:3695276]	protein_coding;retained_intron;protein_coding_CDS_not_defined	NA	0.0617024	0.0377137	0.0163831	6.37564	5.98654	6.6948	4.41672	3.93291	3.89855	0	0	yes
ENSMUSG00000000982	Ccl3	20302	ENSMUST00000001008	GO:0001649(osteoblast differentiation);GO:0001775(cell activation);GO:0002548(monocyte chemotaxis);GO:0004672(protein kinase activity);GO:0005125(cytokine activity);GO:0005515(protein binding);GO:0005576(extracellular region);GO:0005615(extracellular space);GO:0005737(cytoplasm);GO:0005829(cytosol);GO:0006468(protein phosphorylation);GO:0006816(calcium ion transport);GO:0006874(cellular calcium i…	04060(Cytokine-cytokine receptor interaction);04061(Viral protein interaction with cytokine and cytokine receptor);04062(Chemokine signaling pathway);04620(Toll-like receptor signaling pathway);05142(Chagas disease);05163(Human cytomegalovirus infection);05323(Rheumatoid arthritis);05417(Lipid and atherosclerosis)	NA	NA	NA	C-C motif chemokine ligand 3 [Source:MGI Symbol;Acc:MGI:98260]	protein_coding	R-MMU-443986(Receptor ACKR2 binds most inflammatory CC chemokines)	26.3687	28.5222	30.7377	718.725	744.017	683.535	190.107	177.701	191.275	0	0	yes
ENSMUSG00000066621	Tecpr1	70381	ENSMUST00000085701;ENSMUST00000153103;ENSMUST00000130962;ENSMUST00000156129;ENSMUST00000147992;ENSMUST00000125672;ENSMUST00000196360;ENSMUST00000140524;ENSMUST00000136018;ENSMUST00000137149;ENSMUST00000153751;ENSMUST00000151479	GO:0000421(autophagosome membrane);GO:0005654(nucleoplasm);GO:0005737(cytoplasm);GO:0005764(lysosome);GO:0005765(lysosomal membrane);GO:0006914(autophagy);GO:0008289(lipid binding);GO:0016020(membrane);GO:0016043(cellular component organization);GO:0016236(macroautophagy);GO:0031410(cytoplasmic vesicle);GO:0032266(phosphatidylinositol-3-phosphate binding);GO:0032991(protein-containing complex);GO…	NA	NA	NA	NA	tectonin beta-propeller repeat containing 1 [Source:MGI Symbol;Acc:MGI:1917631]	protein_coding;retained_intron;protein_coding_CDS_not_defined	NA	35.4585	36.9299	36.7439	9.67905	10.2314	9.36014	10.6293	10.9533	10.841	0	0	yes
ENSMUSG00000030595	Nfkbib	18036	ENSMUST00000085851;ENSMUST00000032815	GO:0005515(protein binding);GO:0005634(nucleus);GO:0005737(cytoplasm);GO:0006954(inflammatory response);GO:0043122(regulation of I-kappaB kinase/NF-kappaB signaling);GO:0071222(cellular response to lipopolysaccharide);GO:0071222(cellular response to lipopolysaccharide)	04062(Chemokine signaling pathway);04621(NOD-like receptor signaling pathway);04622(RIG-I-like receptor signaling pathway);04623(Cytosolic DNA-sensing pathway);04658(Th1 and Th2 cell differentiation);04659(Th17 cell differentiation);04660(T cell receptor signaling pathway);04662(B cell receptor signaling pathway);04722(Neurotrophin signaling pathway);04920(Adipocytokine signaling pathway);05140(L…	NA	NA	NA	nuclear factor of kappa light polypeptide gene enhancer in B cells inhibitor, beta [Source:MGI Symbol;Acc:MGI:104752]	protein_coding	R-MMU-1168638(Activated IKK phosphorylates I-kappaB);R-MMU-1168640(Ubiquitinated IkB is degraded);R-MMU-1168642(SCF with beta-TrCP1 or beta-TrCP2 binds NF-kappaB:phospho-IkB);R-MMU-1168643(SCF-beta-TrCP ubiquitinylates IkB);R-MMU-168140(Active IKK Complex phosphorylates NF-kappa-B inhibitor );R-MMU-9630923(NF-kappa-B inhibitor binds NF-kappa-B complex);R-MMU-9773803(Active IKBKB phosphorylates NF…	18.9734	20.2935	19.5877	67.2137	65.5922	63.5001	72.1698	74.3978	77.29	0	0	yes
ENSMUSG00000023088	Abcc1	17250	ENSMUST00000100167;ENSMUST00000130671;ENSMUST00000146032;ENSMUST00000156089;ENSMUST00000154748;ENSMUST00000134776;ENSMUST00000134960;ENSMUST00000230780;ENSMUST00000144074;ENSMUST00000144676	GO:0000166(nucleotide binding);GO:0005324(long-chain fatty acid transporter activity);GO:0005524(ATP binding);GO:0005886(plasma membrane);GO:0006869(lipid transport);GO:0006979(response to oxidative stress);GO:0008559(ABC-type xenobiotic transporter activity);GO:0009410(response to xenobiotic stimulus);GO:0009925(basal plasma membrane);GO:0010001(glial cell differentiation);GO:0015420(ABC-type vi…	02010(ABC transporters);04071(Sphingolipid signaling pathway);04977(Vitamin digestion and absorption);05206(MicroRNAs in cancer);05206(MicroRNAs in cancer)	K05665	EC:7.6.2.3	NA	ATP-binding cassette, sub-family C member 1 [Source:MGI Symbol;Acc:MGI:102676]	protein_coding;nonsense_mediated_decay;retained_intron;protein_coding_CDS_not_defined	R-MMU-1454916(The ABCC family mediates organic anion transport);R-MMU-266070(LTC4 is exported from the cytosol by ABCC1);R-MMU-3095901(ABCC1 transports cytosolic RCbl to extracellular region);R-MMU-9661405(ABCC1 transports BIL from cytosol to extracellular region (blood));R-MMU-9753284(ABCC1,4,5 transport APAP-Cys,APAP-Mer from cytosol to extracellular region);R-MMU-9843721(ABCC1,ABCG2 transport …	5.74026	5.63233	5.28907	29.6115	28.3259	26.376	41.8028	42.6574	43.1081	0	0	yes
ENSMUSG00000001123	Lgals9	16859	ENSMUST00000108268;ENSMUST00000108269;ENSMUST00000140073	GO:0001819(positive regulation of cytokine production);GO:0002376(immune system process);GO:0005102(signaling receptor binding);GO:0005515(protein binding);GO:0005576(extracellular region);GO:0005615(extracellular space);GO:0005634(nucleus);GO:0005737(cytoplasm);GO:0005829(cytosol);GO:0005886(plasma membrane);GO:0006935(chemotaxis);GO:0007157(heterophilic cell-cell adhesion via plasma membrane ce…	NA	NA	NA	NA	lectin, galactose binding, soluble 9 [Source:MGI Symbol;Acc:MGI:109496]	protein_coding;retained_intron	R-MMU-5340404(Havcr2 binds Lgals9)	32.7099	35.3911	34.2352	297.526	293.738	288.854	183.778	180.198	183.394	0	0	yes
ENSMUSG00000093954	Gm16867	100862085	ENSMUST00000179116;ENSMUST00000184816;ENSMUST00000184039;ENSMUST00000183917;ENSMUST00000183695;ENSMUST00000183840;ENSMUST00000180059	GO:0005381(iron ion transmembrane transporter activity);GO:0005515(protein binding);GO:0005739(mitochondrion);GO:0005743(mitochondrial inner membrane);GO:0006811(ion transport);GO:0006826(iron ion transport);GO:0015093(ferrous iron transmembrane transporter activity);GO:0016020(membrane);GO:0031966(mitochondrial membrane);GO:0046985(positive regulation of hemoglobin biosynthetic process);GO:00482…	NA	NA	NA	NA	predicted gene, 16867 [Source:MGI Symbol;Acc:MGI:4439791]	protein_coding;nonsense_mediated_decay;protein_coding_CDS_not_defined	R-MMU-1362412(Mitoferrin Transports Iron Across the Mitochondrial Inner Membrane)	0.653716	0.67657	0.725673	6.8099	6.70824	6.3896	5.10049	5.11523	5.59491	0	0	yes
[truncated: 9,654 more rows]
